# Supplementary material for: 7α,15α-Dibromo-8,16-diphenyl-6,7,14,15-tetra­hydro-6α,14α-epithio­cyclo­octa­[1,2-b:5,6-b′]diquinoline deuterochloro­form solvate
Source: Acta Crystallogr Sect E Struct Rep Online. 2009 Aug 26;65(Pt 9):o2253. doi: 10.1107/S1600536809032978 (PMC2969924; doi:10.1107/S1600536809032978)
Supplement: Supplementary file 1 [file e-65-o2253-sup1.cif]

##############################################################################
###                                                                        ###
###        Electronic paper (Acta Crystallographica Section E)             ###
###                                                                        ###
##############################################################################
#                                                                            #
# This CIF contains the data in a paper accepted for publication in Acta     #
# Crystallographica Section E. It conforms to the requirements of Notes      #
# for Authors for Section E, and has been peer reviewed under the auspices   #
# of the IUCr Commission on Journals.                                        #
#                                                                            #
# Full details of the Crystallographic Information File format               #
# are given in the paper "The Crystallographic Information File (CIF):       #
# a New Standard Archive File for Crystallography" by S. R. Hall, F. H.      #
# Allen and I. D. Brown [Acta Cryst. (1991), A47, 655-685].                  #
#                                                                            #
# The current version of the core CIF dictionary is obtainable from          #
# ftp://ftp.iucr.org/pub/cif_core.dic. The current version number is 2.4.    #
#                                                                            #
# Software is freely available for graphical display of the structure(s) in  #
# this CIF.  For information consult the CIF home page http://www.iucr.org/  #
# cif/home.html                                                              #
#                                                                            #
# This file may be used for bona fide research purposes within the           #
# scientific community so long as proper attribution is given to the journal # 
# article from which it was obtained.                                        #
#                                                                            #
##############################################################################
                                             
data_global
_audit_creation_method     SHELXL-97
_journal_date_recd_electronic     2009-08-07
_journal_date_accepted     2009-08-19
_journal_name_full     'Acta Crystallographica, Section E'
_journal_year     2009
_journal_volume     65
_journal_issue      9
_journal_page_first     o2253
_journal_page_last     o2253
_journal_paper_category     QO
_journal_coeditor_code     HB5037
_publ_contact_author_name     'Dr. M. Scudder'
_publ_contact_author_address
;
Department of Chemistry
The University of New South Wales
SYDNEY, New South Wales, Australia 2052
;
_publ_contact_author_email     'm.scudder@unsw.edu.au'
_publ_section_title
;\
7\a,15\a-Dibromo-8,16-diphenyl-6,7,14,15-tetrahydro-6\a,14\a-\
epithiocycloocta[1,2-<i>b</i>:5,6-<i>b</i>']diquinoline deuterochloroform
solvate
;
loop_
    _publ_author_name
    _publ_author_footnote
    _publ_author_address
    'Chan, Isa Y. H.' ?
;
School of Chemistry
University of New South Wales
Sydney 2052
Australia
;
    'Bishop, Roger' ?
;
School of Chemistry
University of New South Wales
Sydney 2052
Australia
;
    'Craig, Donald C.' ?
;
School of Chemistry
University of New South Wales
Sydney 2052
Australia
;
    'Bhadbhade, Mohan M.' ?
;
The Analytical Centre
University of New South Wales
Sydney 2052
Australia
;
    'Scudder, Marcia L.' ?
;
School of Chemistry
University of New South Wales
Sydney 2052
Australia
;
data_I
_chemical_name_systematic
;
7\a,15\a-Dibromo-8,16-diphenyl-6,7,14,15-tetrahydro-6\a,14\a-
epithiocycloocta[1,2-<i>b</i>:5,6-<i>b</i>']diquinoline deuterochloroform
solvate
;
_chemical_name_common     ?
_chemical_formula_moiety     'C34 H22 Br2 N2 S, C D Cl3'
_chemical_formula_sum     'C35 H22 Br2 Cl3 D1 N2 S'
_chemical_formula_iupac     'C34 H22 Br2 N2 S, C D Cl3'
_chemical_formula_weight     770.81
_chemical_melting_point     ?
_symmetry_cell_setting     'Triclinic'
_symmetry_space_group_name_H-M     'P -1'
_symmetry_space_group_name_Hall     '-P 1'
loop_
    _symmetry_equiv_pos_as_xyz
    'x, y, z'
    '-x, -y, -z'
_cell_length_a     10.161(4)
_cell_length_b     10.246(5)
_cell_length_c     15.868(6)
_cell_angle_alpha     93.88(3)
_cell_angle_beta     99.43(3)
_cell_angle_gamma     92.50(3)
_cell_volume     1623.4(12)
_cell_formula_units_Z     2
_cell_measurement_reflns_used     11
_cell_measurement_theta_min     10.00
_cell_measurement_theta_max     11.00
_cell_measurement_temperature     294(2)
_exptl_crystal_description     'blocks'
_exptl_crystal_colour     'colourless'
_exptl_crystal_size_max     0.26
_exptl_crystal_size_mid     0.24
_exptl_crystal_size_min     0.12
_exptl_crystal_density_diffrn     1.575
_exptl_crystal_density_meas     ?
_exptl_crystal_density_method     'not measured'
_exptl_crystal_F_000     768
_exptl_absorpt_coefficient_mu     2.836
_exptl_absorpt_correction_type     'Analytical'
_exptl_absorpt_process_details     '(de Meulenaer & Tompa, 1965)'
_exptl_absorpt_correction_T_min     0.489
_exptl_absorpt_correction_T_max     0.712
_exptl_special_details
;
;
_diffrn_ambient_temperature     294(2)
_diffrn_radiation_type     MoK\a
_diffrn_radiation_wavelength     0.71073
_diffrn_radiation_source     'fine-focus sealed tube'
_diffrn_radiation_monochromator     graphite
_diffrn_measurement_device_type     'Enraf--Nonius CAD-4'
_diffrn_measurement_method     '\w--2\q'
_diffrn_detector_area_resol_mean     ?
_diffrn_reflns_number     5894
_diffrn_reflns_av_R_equivalents     0.032
_diffrn_reflns_av_sigmaI/netI     0.0570
_diffrn_reflns_theta_min     2.00
_diffrn_reflns_theta_max     24.98
_diffrn_reflns_theta_full     24.98
_diffrn_measured_fraction_theta_max     0.999
_diffrn_measured_fraction_theta_full     0.999
_diffrn_reflns_limit_h_min     -12
_diffrn_reflns_limit_h_max     11
_diffrn_reflns_limit_k_min     -12
_diffrn_reflns_limit_k_max     12
_diffrn_reflns_limit_l_min     0
_diffrn_reflns_limit_l_max     18
_diffrn_standards_number     1
_diffrn_standards_interval_time     30
_diffrn_standards_decay_%     0
_refine_special_details
;
Refinement of <i>F</i>^2^ against ALL reflections. The weighted <i>R</i>-factor
<i>wR</i> and goodness of fit <i>S</i> are based on <i>F</i>^2^, conventional
<i>R</i>-factors <i>R</i> are based on <i>F</i>, with <i>F</i> set to zero for
negative <i>F</i>^2^. The threshold expression of <i>F</i>^2^ >
\s(<i>F</i>^2^) is used only for calculating <i>R</i>-factors(gt) <i>etc</i>.
and is not relevant to the choice of reflections for refinement.
<i>R</i>-factors based on <i>F</i>^2^ are statistically about twice as large
as those based on <i>F</i>, and <i>R</i>- factors based on ALL data will be
even larger. The orientational disorder of CDCl~3~ (about the C1C'-H1C' bond)
over two major sites (in 52:48 ratio) was modelled using PART instruction in
<i>SHELXL97</i>. The molecular geometry of CDCl~3~ was restrained to have
values within the observed range; anisotropic thermal parameters of the
disordered atoms were also restrained using the same program.
;
_reflns_number_total     5692
_reflns_number_gt     4210
_reflns_threshold_expression     I>2\s(I)
_refine_ls_structure_factor_coef     Fsqd
_refine_ls_matrix_type     full
_refine_ls_R_factor_all     0.0749
_refine_ls_R_factor_gt     0.0451
_refine_ls_wR_factor_gt     0.1231
_refine_ls_wR_factor_ref     0.1299
_refine_ls_goodness_of_fit_ref     0.836
_refine_ls_restrained_S_all     0.828
_refine_ls_number_reflns     5692
_refine_ls_number_parameters     432
_refine_ls_number_restraints     436
_refine_ls_hydrogen_treatment     mixed
_refine_ls_weighting_scheme     calc
_refine_ls_weighting_details
                  'calc w=1/[\s^2^(Fo^2^)+(0.1P)^2^+P] where P=(Fo^2^+2Fc^2^)/3'
_atom_sites_solution_hydrogens     geom
_atom_sites_solution_primary     direct
_atom_sites_solution_secondary     difmap
_refine_ls_shift/su_max     0.000
_refine_ls_shift/su_mean     0.000
_refine_diff_density_max     0.495
_refine_diff_density_min     -0.641
_refine_ls_extinction_method     none
_refine_ls_extinction_coef     ?
loop_
    _atom_type_symbol
    _atom_type_description
    _atom_type_scat_dispersion_real
    _atom_type_scat_dispersion_imag
    _atom_type_scat_source
    'C' 'C' 0.0033 0.0016
                         'International Tables Vol C Tables 4.2.6.8 and 6.1.1.4'
    'H' 'H' 0.0000 0.0000
                         'International Tables Vol C Tables 4.2.6.8 and 6.1.1.4'
    'Br' 'Br' -0.2901 2.4595
                         'International Tables Vol C Tables 4.2.6.8 and 6.1.1.4'
    'Cl' 'Cl' 0.1484 0.1585
                         'International Tables Vol C Tables 4.2.6.8 and 6.1.1.4'
    'N' 'N' 0.0061 0.0033
                         'International Tables Vol C Tables 4.2.6.8 and 6.1.1.4'
    'S' 'S' 0.1246 0.1234
                         'International Tables Vol C Tables 4.2.6.8 and 6.1.1.4'
_computing_data_collection     'CAD-4 Manual (Schagen <i>et al.</i>,  1989)'
_computing_cell_refinement     'CAD-4 Manual (Schagen <i>et al.</i>,  1989)'
_computing_data_reduction     'CAD-4 Manual (Schagen <i>et al.</i>,  1989)'
_computing_structure_solution     'SIR92 (Altomare <i>et al.</i>,  1994)'
_computing_structure_refinement     'SHELXL97 (Sheldrick, 2008)'
_computing_molecular_graphics
                'ORTEP-3 (Farrugia, 1997) and CrystalMaker (CrystalMaker, 2005)'
_computing_publication_material     'SHELXL97 (Sheldrick, 2008)'
loop_
    _atom_site_type_symbol
    _atom_site_label
    _atom_site_fract_x
    _atom_site_fract_y
    _atom_site_fract_z
    _atom_site_U_iso_or_equiv
    _atom_site_adp_type
    _atom_site_calc_flag
    _atom_site_refinement_flags
    _atom_site_occupancy
    _atom_site_disorder_assembly
    _atom_site_disorder_group
    C C1C' 0.0673(7) 0.8408(6) 0.8664(4) 0.114(2) Uani d DU 1 . .
    D D1C' 0.0960 0.7680 0.9030 0.137 Uiso calc RD 1 A 1
    Cl Cl1C 0.1613(13) 0.9741(11) 0.9107(9) 0.197(5) Uani d PDU 0.53(2) B 1
    Cl Cl2C 0.0864(11) 0.7870(9) 0.7614(4) 0.163(4) Uani d PDU 0.53(2) B 1
    Cl Cl3C -0.1006(7) 0.8557(12) 0.8705(10) 0.142(3) Uani d PDU 0.53(2) B 1
    Cl Cl1' 0.1385(9) 0.9940(6) 0.9039(8) 0.141(3) Uani d PDU 0.47(2) B 2
    Cl Cl2' 0.0872(12) 0.835(2) 0.7613(5) 0.208(5) Uani d PDU 0.47(2) B 2
    Cl Cl3' -0.0929(12) 0.8162(17) 0.8811(15) 0.198(6) Uani d PDU 0.47(2) B 2
    Br Br1 0.12588(5) 0.05682(4) 0.58378(3) 0.05792(17) Uani d U 1 . .
    Br Br2 0.22328(4) 0.53263(4) 0.90496(3) 0.04953(15) Uani d U 1 . .
    N N1 0.1465(3) 0.5410(3) 0.6081(2) 0.0426(8) Uani d U 1 . .
    N N2 0.4967(3) 0.2104(3) 0.7913(2) 0.0383(7) Uani d U 1 . .
    S S1 0.11551(10) 0.26209(10) 0.76288(7) 0.0448(3) Uani d U 1 . .
    C C1 0.1492(4) 0.4236(4) 0.7312(2) 0.0390(9) Uani d U 1 . .
    C C2 0.1736(4) 0.4270(4) 0.6392(2) 0.0369(8) Uani d U 1 . .
    C C3 0.2294(4) 0.3238(4) 0.5954(2) 0.0368(8) Uani d U 1 . .
    C C4 0.2600(4) 0.1981(4) 0.6354(2) 0.0386(8) Uani d U 1 . .
    C C5 0.2671(4) 0.2031(4) 0.7328(3) 0.0391(8) Uani d U 1 . .
    C C6 0.3919(4) 0.2822(4) 0.7772(2) 0.0349(8) Uani d U 1 . .
    C C7 0.3956(4) 0.4196(3) 0.7990(2) 0.0329(8) Uani d U 1 . .
    C C8 0.2695(4) 0.4926(4) 0.7892(2) 0.0383(9) Uani d U 1 . .
    C C9 0.1710(4) 0.5593(4) 0.5278(3) 0.0430(9) Uani d U 1 . .
    C C10 0.1405(5) 0.6812(4) 0.4937(3) 0.0531(11) Uani d U 1 . .
    H H10 0.1031 0.7466 0.5264 0.064 Uiso calc R 1 . .
    C C11 0.1644(5) 0.7041(5) 0.4151(3) 0.0625(12) Uani d U 1 . .
    H H11 0.1433 0.7858 0.3929 0.075 Uiso calc R 1 . .
    C C12 0.2197(5) 0.6107(5) 0.3651(3) 0.0650(13) Uani d U 1 . .
    H H12 0.2363 0.6294 0.3099 0.078 Uiso calc R 1 . .
    C C13 0.2499(5) 0.4924(5) 0.3959(3) 0.0571(11) Uani d U 1 . .
    H H13 0.2862 0.4286 0.3614 0.069 Uiso calc R 1 . .
    C C14 0.2278(4) 0.4640(4) 0.4783(3) 0.0447(9) Uani d U 1 . .
    C C15 0.2573(4) 0.3430(4) 0.5148(3) 0.0421(9) Uani d U 1 . .
    C C16 0.6163(4) 0.2717(4) 0.8271(2) 0.0382(8) Uani d U 1 . .
    C C17 0.7270(4) 0.1935(4) 0.8455(3) 0.0471(10) Uani d U 1 . .
    H H17 0.7161 0.1011 0.8340 0.056 Uiso calc R 1 . .
    C C18 0.8490(4) 0.2505(5) 0.8796(3) 0.0555(11) Uani d U 1 . .
    H H18 0.9224 0.1969 0.8931 0.067 Uiso calc R 1 . .
    C C19 0.8689(4) 0.3867(5) 0.8953(3) 0.0579(12) Uani d U 1 . .
    H H19 0.9556 0.4253 0.9170 0.070 Uiso calc R 1 . .
    C C20 0.7626(4) 0.4635(4) 0.8792(3) 0.0492(10) Uani d U 1 . .
    H H20 0.7764 0.5557 0.8905 0.059 Uiso calc R 1 . .
    C C21 0.6328(4) 0.4095(4) 0.8463(2) 0.0382(8) Uani d U 1 . .
    C C22 0.5179(4) 0.4835(4) 0.8319(2) 0.0373(8) Uani d U 1 . .
    C C23 0.3176(5) 0.2394(4) 0.4643(3) 0.0479(10) Uani d U 1 . .
    C C24 0.4528(5) 0.2252(5) 0.4776(3) 0.0635(13) Uani d U 1 . .
    H H24 0.5103 0.2831 0.5181 0.076 Uiso calc R 1 . .
    C C25 0.5059(7) 0.1250(7) 0.4310(4) 0.0881(19) Uani d U 1 . .
    H H25 0.5993 0.1139 0.4411 0.106 Uiso calc R 1 . .
    C C26 0.4250(8) 0.0445(6) 0.3721(4) 0.0868(18) Uani d U 1 . .
    H H26 0.4616 -0.0228 0.3405 0.104 Uiso calc R 1 . .
    C C27 0.2903(8) 0.0594(6) 0.3575(4) 0.0859(17) Uani d U 1 . .
    H H27 0.2339 0.0020 0.3159 0.103 Uiso calc R 1 . .
    C C28 0.2352(6) 0.1577(5) 0.4029(3) 0.0686(14) Uani d U 1 . .
    H H28 0.1417 0.1687 0.3919 0.082 Uiso calc R 1 . .
    C C29 0.5295(4) 0.6274(4) 0.8582(3) 0.0404(9) Uani d U 1 . .
    C C30 0.5095(5) 0.7195(4) 0.7992(3) 0.0535(11) Uani d U 1 . .
    H H30 0.4902 0.6929 0.7398 0.064 Uiso calc R 1 . .
    C C31 0.5173(6) 0.8518(5) 0.8265(4) 0.0708(14) Uani d U 1 . .
    H H31 0.5026 0.9153 0.7855 0.085 Uiso calc R 1 . .
    C C32 0.5463(6) 0.8915(5) 0.9125(4) 0.0700(14) Uani d U 1 . .
    H H32 0.5513 0.9821 0.9306 0.084 Uiso calc R 1 . .
    C C33 0.5677(5) 0.8008(5) 0.9714(3) 0.0631(13) Uani d U 1 . .
    H H33 0.5890 0.8278 1.0308 0.076 Uiso calc R 1 . .
    C C34 0.5582(5) 0.6691(4) 0.9444(3) 0.0498(10) Uani d U 1 . .
    H H34 0.5716 0.6060 0.9858 0.060 Uiso calc R 1 . .
    H H1 0.080(4) 0.472(4) 0.739(2) 0.038(11) Uiso d . 1 . .
    H H4 0.349(4) 0.158(4) 0.622(2) 0.039(10) Uiso d . 1 . .
    H H5 0.273(4) 0.120(4) 0.751(3) 0.038(10) Uiso d . 1 . .
    H H8 0.284(4) 0.577(4) 0.775(2) 0.036(10) Uiso d . 1 . .
loop_
    _atom_site_aniso_label
    _atom_site_aniso_U_11
    _atom_site_aniso_U_22
    _atom_site_aniso_U_33
    _atom_site_aniso_U_12
    _atom_site_aniso_U_13
    _atom_site_aniso_U_23
    C1C' 0.137(5) 0.087(4) 0.128(5) 0.040(4) 0.037(5) 0.015(4)
    Cl1C 0.137(6) 0.205(9) 0.220(9) -0.029(6) -0.043(7) 0.019(6)
    Cl2C 0.225(8) 0.167(5) 0.118(4) 0.147(6) 0.045(4) 0.039(3)
    Cl3C 0.106(4) 0.095(6) 0.236(8) 0.010(3) 0.065(4) 0.009(5)
    Cl1' 0.118(5) 0.063(3) 0.256(10) 0.012(3) 0.068(6) 0.006(4)
    Cl2' 0.159(8) 0.369(16) 0.091(4) 0.013(9) -0.004(4) 0.044(6)
    Cl3' 0.179(8) 0.110(9) 0.323(14) -0.048(6) 0.106(9) 0.018(8)
    Br1 0.0681(3) 0.0409(3) 0.0561(3) -0.0073(2) -0.0066(2) -0.0104(2)
    Br2 0.0486(3) 0.0618(3) 0.0377(2) 0.0112(2) 0.00862(18) -0.00863(19)
    N1 0.0443(19) 0.0419(19) 0.0382(18) 0.0076(15) -0.0018(15) -0.0026(14)
    N2 0.0404(17) 0.0361(17) 0.0378(17) 0.0034(14) 0.0062(14) -0.0016(14)
    S1 0.0413(6) 0.0459(6) 0.0466(6) -0.0004(4) 0.0075(4) 0.0001(5)
    C1 0.039(2) 0.041(2) 0.036(2) 0.0077(17) 0.0047(17) -0.0043(16)
    C2 0.0314(19) 0.039(2) 0.038(2) 0.0019(15) 0.0013(15) -0.0015(16)
    C3 0.035(2) 0.036(2) 0.0352(19) -0.0008(15) -0.0010(16) -0.0053(15)
    C4 0.042(2) 0.034(2) 0.036(2) -0.0020(16) -0.0009(16) -0.0065(16)
    C5 0.040(2) 0.032(2) 0.044(2) 0.0012(16) 0.0022(17) 0.0042(17)
    C6 0.039(2) 0.037(2) 0.0287(18) 0.0028(15) 0.0078(15) 0.0004(15)
    C7 0.0392(19) 0.0315(18) 0.0279(18) 0.0037(15) 0.0062(15) -0.0027(14)
    C8 0.041(2) 0.041(2) 0.0328(19) 0.0089(17) 0.0073(16) -0.0042(17)
    C9 0.046(2) 0.038(2) 0.041(2) 0.0068(17) -0.0061(17) -0.0001(16)
    C10 0.062(3) 0.045(2) 0.051(3) 0.008(2) 0.002(2) 0.0029(19)
    C11 0.072(3) 0.054(3) 0.059(3) 0.005(2) -0.003(2) 0.016(2)
    C12 0.075(3) 0.073(3) 0.047(3) 0.002(3) 0.008(2) 0.017(2)
    C13 0.067(3) 0.060(3) 0.046(2) 0.012(2) 0.013(2) 0.006(2)
    C14 0.046(2) 0.049(2) 0.038(2) 0.0064(18) 0.0017(18) 0.0002(17)
    C15 0.039(2) 0.046(2) 0.038(2) 0.0046(17) 0.0002(17) -0.0051(16)
    C16 0.040(2) 0.042(2) 0.033(2) 0.0051(16) 0.0083(16) 0.0000(16)
    C17 0.046(2) 0.049(2) 0.048(2) 0.0093(18) 0.0102(19) -0.0002(19)
    C18 0.036(2) 0.072(3) 0.059(3) 0.013(2) 0.009(2) 0.000(2)
    C19 0.035(2) 0.075(3) 0.062(3) 0.001(2) 0.010(2) -0.009(2)
    C20 0.042(2) 0.052(2) 0.053(3) -0.0040(18) 0.0112(19) -0.007(2)
    C21 0.039(2) 0.045(2) 0.032(2) 0.0013(16) 0.0108(16) -0.0037(16)
    C22 0.045(2) 0.039(2) 0.0282(18) 0.0000(16) 0.0089(16) -0.0004(15)
    C23 0.061(3) 0.044(2) 0.040(2) 0.0096(19) 0.0114(19) -0.0020(18)
    C24 0.067(3) 0.070(3) 0.057(3) 0.021(2) 0.015(2) 0.005(2)
    C25 0.096(4) 0.112(5) 0.066(4) 0.060(4) 0.027(3) 0.008(3)
    C26 0.148(5) 0.069(4) 0.057(3) 0.051(4) 0.042(4) 0.008(3)
    C27 0.137(5) 0.063(3) 0.058(3) 0.009(4) 0.025(3) -0.018(3)
    C28 0.086(4) 0.068(3) 0.048(3) 0.009(3) 0.008(2) -0.020(2)
    C29 0.038(2) 0.038(2) 0.045(2) 0.0015(16) 0.0084(17) -0.0039(17)
    C30 0.070(3) 0.045(2) 0.046(2) -0.004(2) 0.015(2) 0.0007(19)
    C31 0.099(4) 0.043(3) 0.077(3) 0.004(3) 0.029(3) 0.016(2)
    C32 0.096(4) 0.038(3) 0.081(3) -0.004(2) 0.036(3) -0.010(2)
    C33 0.078(3) 0.051(3) 0.057(3) -0.008(2) 0.015(3) -0.018(2)
    C34 0.062(3) 0.043(2) 0.042(2) 0.000(2) 0.008(2) -0.0035(18)
_geom_special_details
;
All e.s.d.'s (except the e.s.d. in the dihedral angle between two l.s. planes)
are estimated using the full covariance matrix. The cell e.s.d.'s are taken
into account individually in the estimation of e.s.d.'s in distances, angles
and torsion angles; correlations between e.s.d.'s in cell parameters are only
used when they are defined by crystal symmetry. An approximate (isotropic)
treatment of cell e.s.d.'s is used for estimating e.s.d.'s involving l.s.
planes.
;
loop_
    _geom_bond_atom_site_label_1
    _geom_bond_atom_site_label_2
    _geom_bond_site_symmetry_2
    _geom_bond_distance
    _geom_bond_publ_flag
    C1C' Cl1C . 1.676(8) ?
    C1C' Cl2C . 1.765(8) ?
    C1C' Cl3C . 1.730(9) ?
    C1C' Cl1' . 1.724(9) ?
    C1C' Cl2' . 1.711(10) ?
    C1C' Cl3' . 1.692(12) ?
    C1C' D1C' . 1.0000 ?
    Br1 C4 . 1.981(4) ?
    Br2 C8 . 1.990(4) ?
    N1 C2 . 1.322(5) ?
    N1 C9 . 1.361(5) ?
    N2 C6 . 1.319(5) ?
    N2 C16 . 1.361(5) ?
    S1 C1 . 1.796(4) ?
    S1 C5 . 1.802(4) ?
    C1 C8 . 1.519(6) ?
    C1 C2 . 1.523(5) ?
    C1 H1 . 0.89(4) ?
    C2 C3 . 1.416(5) ?
    C3 C15 . 1.378(6) ?
    C3 C4 . 1.497(5) ?
    C4 C5 . 1.532(6) ?
    C4 H4 . 1.06(4) ?
    C5 C6 . 1.517(5) ?
    C5 H5 . 0.92(4) ?
    C6 C7 . 1.425(5) ?
    C7 C22 . 1.385(5) ?
    C7 C8 . 1.503(5) ?
    C8 H8 . 0.92(4) ?
    C9 C14 . 1.413(6) ?
    C9 C10 . 1.422(6) ?
    C10 C11 . 1.343(7) ?
    C10 H10 . 0.9500 ?
    C11 C12 . 1.396(7) ?
    C11 H11 . 0.9500 ?
    C12 C13 . 1.365(7) ?
    C12 H12 . 0.9500 ?
    C13 C14 . 1.410(6) ?
    C13 H13 . 0.9500 ?
    C14 C15 . 1.427(6) ?
    C15 C23 . 1.500(6) ?
    C16 C17 . 1.412(6) ?
    C16 C21 . 1.421(6) ?
    C17 C18 . 1.358(6) ?
    C17 H17 . 0.9500 ?
    C18 C19 . 1.400(7) ?
    C18 H18 . 0.9500 ?
    C19 C20 . 1.363(6) ?
    C19 H19 . 0.9500 ?
    C20 C21 . 1.411(6) ?
    C20 H20 . 0.9500 ?
    C21 C22 . 1.415(5) ?
    C22 C29 . 1.499(5) ?
    C23 C24 . 1.370(7) ?
    C23 C28 . 1.382(7) ?
    C24 C25 . 1.402(7) ?
    C24 H24 . 0.9500 ?
    C25 C26 . 1.348(9) ?
    C25 H25 . 0.9500 ?
    C26 C27 . 1.367(9) ?
    C26 H26 . 0.9500 ?
    C27 C28 . 1.390(7) ?
    C27 H27 . 0.9500 ?
    C28 H28 . 0.9500 ?
    C29 C30 . 1.372(6) ?
    C29 C34 . 1.386(6) ?
    C30 C31 . 1.389(6) ?
    C30 H30 . 0.9500 ?
    C31 C32 . 1.377(7) ?
    C31 H31 . 0.9500 ?
    C32 C33 . 1.362(7) ?
    C32 H32 . 0.9500 ?
    C33 C34 . 1.382(6) ?
    C33 H33 . 0.9500 ?
    C34 H34 . 0.9500 ?
loop_
    _geom_angle_atom_site_label_1
    _geom_angle_atom_site_label_2
    _geom_angle_atom_site_label_3
    _geom_angle_site_symmetry_1
    _geom_angle_site_symmetry_3
    _geom_angle
    _geom_angle_publ_flag
    Cl1C C1C' Cl2C . . 116.3(8) ?
    Cl1C C1C' Cl3C . . 112.5(7) ?
    Cl3C C1C' Cl2C . . 109.4(7) ?
    Cl2' C1C' Cl1' . . 101.7(9) ?
    Cl3' C1C' Cl1' . . 114.3(7) ?
    Cl3' C1C' Cl2' . . 114.2(10) ?
    Cl1C C1C' D1C' . . 106.0 ?
    Cl2C C1C' D1C' . . 106.0 ?
    Cl3C C1C' D1C' . . 106.0 ?
    Cl1' C1C' D1C' . . 115.4 ?
    Cl2' C1C' D1C' . . 120.7 ?
    Cl3' C1C' D1C' . . 91.2 ?
    C2 N1 C9 . . 117.7(3) ?
    C6 N2 C16 . . 118.1(3) ?
    C1 S1 C5 . . 92.66(19) ?
    C8 C1 C2 . . 107.7(3) ?
    C8 C1 S1 . . 111.4(3) ?
    C2 C1 S1 . . 114.3(3) ?
    C8 C1 H1 . . 105(3) ?
    C2 C1 H1 . . 109(3) ?
    S1 C1 H1 . . 109(3) ?
    N1 C2 C3 . . 124.4(4) ?
    N1 C2 C1 . . 111.9(3) ?
    C3 C2 C1 . . 123.5(3) ?
    C15 C3 C2 . . 118.1(4) ?
    C15 C3 C4 . . 120.6(3) ?
    C2 C3 C4 . . 121.4(3) ?
    C3 C4 C5 . . 115.5(3) ?
    C3 C4 Br1 . . 110.4(3) ?
    C5 C4 Br1 . . 107.7(3) ?
    C3 C4 H4 . . 114(2) ?
    C5 C4 H4 . . 107(2) ?
    Br1 C4 H4 . . 101(2) ?
    C6 C5 C4 . . 110.1(3) ?
    C6 C5 S1 . . 113.3(3) ?
    C4 C5 S1 . . 110.8(3) ?
    C6 C5 H5 . . 107(2) ?
    C4 C5 H5 . . 110(2) ?
    S1 C5 H5 . . 106(2) ?
    N2 C6 C7 . . 123.9(3) ?
    N2 C6 C5 . . 112.6(3) ?
    C7 C6 C5 . . 123.4(3) ?
    C22 C7 C6 . . 118.2(3) ?
    C22 C7 C8 . . 120.9(3) ?
    C6 C7 C8 . . 120.9(3) ?
    C7 C8 C1 . . 115.8(3) ?
    C7 C8 Br2 . . 108.5(3) ?
    C1 C8 Br2 . . 109.1(3) ?
    C7 C8 H8 . . 112(2) ?
    C1 C8 H8 . . 112(2) ?
    Br2 C8 H8 . . 99(2) ?
    N1 C9 C14 . . 123.0(4) ?
    N1 C9 C10 . . 118.0(4) ?
    C14 C9 C10 . . 119.0(4) ?
    C11 C10 C9 . . 120.0(4) ?
    C11 C10 H10 . . 120.0 ?
    C9 C10 H10 . . 120.0 ?
    C10 C11 C12 . . 121.7(5) ?
    C10 C11 H11 . . 119.2 ?
    C12 C11 H11 . . 119.2 ?
    C13 C12 C11 . . 119.8(5) ?
    C13 C12 H12 . . 120.1 ?
    C11 C12 H12 . . 120.1 ?
    C12 C13 C14 . . 120.7(5) ?
    C12 C13 H13 . . 119.6 ?
    C14 C13 H13 . . 119.6 ?
    C13 C14 C9 . . 118.7(4) ?
    C13 C14 C15 . . 123.9(4) ?
    C9 C14 C15 . . 117.4(4) ?
    C3 C15 C14 . . 119.4(4) ?
    C3 C15 C23 . . 121.6(4) ?
    C14 C15 C23 . . 119.0(4) ?
    N2 C16 C17 . . 117.8(4) ?
    N2 C16 C21 . . 122.5(3) ?
    C17 C16 C21 . . 119.7(4) ?
    C18 C17 C16 . . 119.9(4) ?
    C18 C17 H17 . . 120.0 ?
    C16 C17 H17 . . 120.0 ?
    C17 C18 C19 . . 121.4(4) ?
    C17 C18 H18 . . 119.3 ?
    C19 C18 H18 . . 119.3 ?
    C20 C19 C18 . . 119.4(4) ?
    C20 C19 H19 . . 120.3 ?
    C18 C19 H19 . . 120.3 ?
    C19 C20 C21 . . 121.8(4) ?
    C19 C20 H20 . . 119.1 ?
    C21 C20 H20 . . 119.1 ?
    C20 C21 C22 . . 124.3(4) ?
    C20 C21 C16 . . 117.7(4) ?
    C22 C21 C16 . . 117.9(3) ?
    C7 C22 C21 . . 119.1(3) ?
    C7 C22 C29 . . 121.4(3) ?
    C21 C22 C29 . . 119.4(3) ?
    C24 C23 C28 . . 119.7(4) ?
    C24 C23 C15 . . 121.1(4) ?
    C28 C23 C15 . . 119.2(4) ?
    C23 C24 C25 . . 119.7(5) ?
    C23 C24 H24 . . 120.1 ?
    C25 C24 H24 . . 120.1 ?
    C26 C25 C24 . . 120.3(6) ?
    C26 C25 H25 . . 119.8 ?
    C24 C25 H25 . . 119.8 ?
    C25 C26 C27 . . 120.2(5) ?
    C25 C26 H26 . . 119.9 ?
    C27 C26 H26 . . 119.9 ?
    C26 C27 C28 . . 120.6(6) ?
    C26 C27 H27 . . 119.7 ?
    C28 C27 H27 . . 119.7 ?
    C23 C28 C27 . . 119.3(6) ?
    C23 C28 H28 . . 120.3 ?
    C27 C28 H28 . . 120.3 ?
    C30 C29 C34 . . 118.7(4) ?
    C30 C29 C22 . . 121.9(4) ?
    C34 C29 C22 . . 119.4(4) ?
    C29 C30 C31 . . 120.0(4) ?
    C29 C30 H30 . . 120.0 ?
    C31 C30 H30 . . 120.0 ?
    C32 C31 C30 . . 120.5(5) ?
    C32 C31 H31 . . 119.7 ?
    C30 C31 H31 . . 119.7 ?
    C33 C32 C31 . . 120.0(4) ?
    C33 C32 H32 . . 120.0 ?
    C31 C32 H32 . . 120.0 ?
    C32 C33 C34 . . 119.6(5) ?
    C32 C33 H33 . . 120.2 ?
    C34 C33 H33 . . 120.2 ?
    C33 C34 C29 . . 121.3(4) ?
    C33 C34 H34 . . 119.4 ?
    C29 C34 H34 . . 119.4 ?
