# Supplementary material for: 7α,15α-Dibromo-8,16-diphenyl-6,7,14,15-tetra­hydro-6α,14α-epithio­cyclo­octa­[1,2-b:5,6-b′]diquinoline deuterochloro­form solvate
Source: Acta Crystallogr Sect E Struct Rep Online. 2009 Aug 26;65(Pt 9):o2253. doi: 10.1107/S1600536809032978 (PMC2969924; doi:10.1107/S1600536809032978)
Supplement: Supplementary file 2 [file e-65-o2253-Isup2.hkl]

# 
# h,k,l, Fc-squared, Fo-squared, sigma(Fo-squared) and status flag 
# 
data_I
_shelx_title ' DRB341 in P-1' 
_shelx_refln_list_code          4 
_shelx_F_calc_maximum      203.88 
_exptl_crystal_F_000       768.00 
_reflns_d_resolution_high  0.8416 
 
loop_ 
 _symmetry_equiv_pos_as_xyz 
 'x, y, z' 
 '-x, -y, -z' 
 
_cell_length_a    10.1610 
_cell_length_b    10.2460 
_cell_length_c    15.8680 
_cell_angle_alpha  93.880 
_cell_angle_beta   99.430 
_cell_angle_gamma  92.500 
 
_shelx_F_squared_multiplier     1.000 
 
loop_ 
 _refln_index_h 
 _refln_index_k 
 _refln_index_l 
 _refln_F_squared_calc 
 _refln_F_squared_meas 
 _refln_F_squared_sigma 
 _refln_observed_status 
   1   0   0     2525.81     2737.42     92.01 o 
   2   0   0     7001.41     6969.11    125.02 o 
   3   0   0    41567.54    41016.49    652.57 o 
   4   0   0      329.73      248.17     10.90 o 
   5   0   0     1462.55     1525.92     24.82 o 
   6   0   0      982.76     1004.51     57.53 o 
   7   0   0       22.00        7.82      9.77 o 
   8   0   0     3133.73     3099.49     79.59 o 
   9   0   0      412.11      392.64     21.36 o 
  10   0   0       22.89       57.10     16.72 o 
  11   0   0      328.06      356.21     27.19 o 
 -11   1   0      190.28      214.87     17.96 o 
 -10   1   0       96.34       99.91     13.84 o 
  -9   1   0        3.14        7.41     14.67 o 
  -8   1   0       64.40       57.53     13.60 o 
  -7   1   0      699.39      727.00     16.83 o 
  -6   1   0      614.99      680.95     15.10 o 
  -5   1   0     3344.67     3175.11     43.47 o 
  -4   1   0     8863.60     8264.07    223.81 o 
  -3   1   0     1098.10     1355.46     46.37 o 
  -2   1   0     6564.30     6859.67     46.04 o 
  -1   1   0     6527.78     6469.77     35.59 o 
   0   1   0     1593.87     1642.87     16.10 o 
   1   1   0      242.61      255.73      4.72 o 
   2   1   0    20811.90    23039.47    675.07 o 
   3   1   0      606.16      548.37     19.93 o 
   4   1   0     6122.38     6376.12    240.08 o 
   5   1   0     9397.22    10514.83    105.87 o 
   6   1   0     3021.81     3061.08    155.67 o 
   7   1   0     3209.88     3202.02    170.13 o 
   8   1   0       98.12       90.72     10.91 o 
   9   1   0       91.94       95.98     11.78 o 
  10   1   0        5.28        6.69     29.59 o 
  11   1   0        2.47        5.76     44.02 o 
 -11   2   0      101.50      122.87     19.12 o 
 -10   2   0       65.24       78.11     18.05 o 
  -9   2   0      736.88      773.92     31.88 o 
  -8   2   0        3.48        0.30    107.44 o 
  -7   2   0      615.64      567.40     33.78 o 
  -6   2   0      192.36      213.21      9.94 o 
  -5   2   0      822.83      835.06     39.02 o 
  -4   2   0        5.42        5.98      5.10 o 
  -3   2   0     2408.17     2180.76    123.98 o 
  -2   2   0     3145.19     3000.49     34.80 o 
  -1   2   0    14803.48    14214.75    179.91 o 
   0   2   0     1711.18     1700.38     31.35 o 
   1   2   0     1120.10     1039.33     19.75 o 
   2   2   0    21459.45    22941.42    921.09 o 
   3   2   0     3578.10     3738.30    122.78 o 
   4   2   0      589.25      614.27     12.09 o 
   5   2   0     2655.70     2865.93     72.28 o 
   6   2   0      203.16      217.04     10.36 o 
   7   2   0       60.65       73.67     14.90 o 
   8   2   0      307.07      323.79     27.15 o 
   9   2   0       34.51       45.49     15.92 o 
  10   2   0      334.64      352.58     20.24 o 
  11   2   0      220.07      229.93     20.47 o 
 -11   3   0        1.19        0.84     40.88 o 
 -10   3   0      103.47       84.98     14.33 o 
  -9   3   0        4.42        4.89      7.56 o 
  -8   3   0      515.76      429.67     16.93 o 
  -7   3   0     1481.19     1432.12     77.71 o 
  -6   3   0        6.53        2.09     13.80 o 
  -5   3   0     1096.68      977.01     38.30 o 
  -4   3   0     5082.81     5579.19    106.78 o 
  -3   3   0     2657.78     2567.41     73.58 o 
  -2   3   0     4049.20     3774.46    113.62 o 
  -1   3   0       32.65       37.81      4.60 o 
   0   3   0     5907.96     5988.99    152.78 o 
   1   3   0      173.43      260.29     13.91 o 
   2   3   0      106.03      169.50      6.50 o 
   3   3   0     2558.84     2380.65    122.34 o 
   4   3   0     5986.76     6689.72     72.38 o 
   5   3   0      441.42      469.60     22.62 o 
   6   3   0     2839.14     2894.55    126.96 o 
   7   3   0      820.72      931.46     33.93 o 
   8   3   0      246.68      224.12     20.21 o 
   9   3   0       40.53       71.64     12.00 o 
  10   3   0       22.60       51.33     19.35 o 
  11   3   0        9.93        0.21    172.05 o 
 -11   4   0        4.20       40.87     18.71 o 
 -10   4   0      450.20      435.81     27.71 o 
  -9   4   0      406.03      387.93     54.75 o 
  -8   4   0       36.35       49.80     10.81 o 
  -7   4   0      633.49      644.73     87.00 o 
  -6   4   0      263.65      245.85     23.66 o 
  -5   4   0       62.74       59.43     12.25 o 
  -4   4   0       37.95       41.53      5.56 o 
  -3   4   0      442.49      448.21     10.81 o 
  -2   4   0       24.71       11.01      9.68 o 
  -1   4   0     7580.98     7760.41    508.73 o 
   0   4   0     6583.52     6670.24     64.86 o 
   1   4   0     1466.65     1464.50     73.38 o 
   2   4   0     7551.19     8286.77     76.43 o 
   3   4   0     1043.12     1061.39     16.63 o 
   4   4   0       76.10       97.99      7.41 o 
   5   4   0       13.53        0.00     14.40 o 
   6   4   0       18.03        7.51      7.18 o 
   7   4   0      355.34      362.44     71.50 o 
   8   4   0      947.30      912.85     29.82 o 
   9   4   0       12.03        4.84      7.74 o 
  10   4   0      214.71      230.96     21.04 o 
  11   4   0      241.53      288.47     22.35 o 
 -11   5   0      222.34      228.90     20.08 o 
 -10   5   0        1.13        2.35     13.44 o 
  -9   5   0      166.93      178.32     28.48 o 
  -8   5   0       52.51       25.95     15.08 o 
  -7   5   0       15.62       28.68     14.03 o 
  -6   5   0     1423.34     1292.71     94.23 o 
  -5   5   0     2501.81     2403.96    312.07 o 
  -4   5   0       87.65       89.53     17.93 o 
  -3   5   0     4983.68     4840.19    258.11 o 
  -2   5   0     1358.97     1246.23    106.54 o 
  -1   5   0        9.64       28.44      7.20 o 
   0   5   0       45.00       44.13     10.55 o 
   1   5   0       40.32       41.75     10.70 o 
   2   5   0      173.73      206.80      9.14 o 
   3   5   0     1540.20     1575.96     22.07 o 
   4   5   0     1354.95     1534.80     42.23 o 
   5   5   0     1171.91     1317.72     22.65 o 
   6   5   0     2363.90     2566.83     55.18 o 
   7   5   0      453.55      536.22     18.92 o 
   8   5   0      360.06      355.78     17.76 o 
   9   5   0      210.65      273.07     39.00 o 
  10   5   0       83.26       87.29     30.00 o 
 -10   6   0       30.01       70.20     25.67 o 
  -9   6   0      153.72      143.68     24.48 o 
  -8   6   0      117.80       77.61     12.59 o 
  -7   6   0      290.25      274.01     75.31 o 
  -6   6   0      368.27      346.00     15.62 o 
  -5   6   0      226.32      216.37     26.03 o 
  -4   6   0      603.97      597.79     53.54 o 
  -3   6   0       93.89       96.31      8.57 o 
  -2   6   0       14.29       41.53      9.14 o 
  -1   6   0     1811.56     1660.39    134.99 o 
   0   6   0       35.75       61.91      8.03 o 
   1   6   0     3540.05     3899.55    131.78 o 
   2   6   0     1672.00     1811.62     36.22 o 
   3   6   0      118.09       97.54      9.52 o 
   4   6   0     4231.28     4468.72    108.46 o 
   5   6   0       52.12       38.09     14.99 o 
   6   6   0       43.27       87.29     15.58 o 
   7   6   0       28.84       15.99     11.66 o 
   8   6   0        3.35        0.00     14.58 o 
   9   6   0       93.36       91.15     16.14 o 
  10   6   0      142.19      156.46     21.86 o 
 -10   7   0        8.80        1.10     32.54 o 
  -9   7   0       31.33       25.49     17.64 o 
  -8   7   0       87.92       88.14     14.70 o 
  -7   7   0       71.83       54.97     22.96 o 
  -6   7   0       22.25        6.87      7.70 o 
  -5   7   0      145.04      156.04     29.05 o 
  -4   7   0       61.14       70.68     10.40 o 
  -3   7   0      335.84      326.86     22.36 o 
  -2   7   0        1.87        1.52     21.50 o 
  -1   7   0      140.88      146.96     22.28 o 
   0   7   0      227.30      248.53     14.67 o 
   1   7   0       52.25       45.96      9.00 o 
   2   7   0      128.99      114.10     11.51 o 
   3   7   0      122.76      173.96     12.42 o 
   4   7   0      628.84      728.53     59.10 o 
   5   7   0      712.76      739.59     24.07 o 
   6   7   0      335.75      351.09     54.85 o 
   7   7   0        3.58       45.34     15.13 o 
   8   7   0      252.91      276.27     31.87 o 
   9   7   0       99.71       85.40     25.79 o 
  -9   8   0        0.85       41.82     18.78 o 
  -8   8   0      150.67      178.63     16.53 o 
  -7   8   0      383.49      335.53     46.55 o 
  -6   8   0       62.89       77.91     15.92 o 
  -5   8   0       30.56       46.81     11.33 o 
  -4   8   0        2.47        2.80     12.01 o 
  -3   8   0      132.39      128.72     30.76 o 
  -2   8   0     1449.74     1582.27    175.11 o 
  -1   8   0       47.33       71.83     15.10 o 
   0   8   0      708.99      677.10     38.38 o 
   1   8   0     1495.46     1532.13     28.42 o 
   2   8   0      142.92      168.47     15.32 o 
   3   8   0      164.86      144.63     13.64 o 
   4   8   0      530.36      567.13     20.26 o 
   5   8   0       27.32        1.81     19.40 o 
   6   8   0        0.58        1.15     29.59 o 
   7   8   0        6.41        0.60     58.33 o 
   8   8   0        0.29        0.00     14.71 o 
  -8   9   0       80.90       68.32     16.69 o 
  -7   9   0       26.99       46.57     13.47 o 
  -6   9   0      140.35      140.17     33.31 o 
  -5   9   0       21.30       19.38     20.98 o 
  -4   9   0     1405.56     1376.85    170.08 o 
  -3   9   0      307.74      262.86     16.74 o 
  -2   9   0      108.25      125.91     28.64 o 
  -1   9   0      735.85      705.14     68.09 o 
   0   9   0      302.62      248.17     16.09 o 
   1   9   0        1.03        0.00     15.58 o 
   2   9   0       22.49       18.05     12.58 o 
   3   9   0       11.36        2.47     14.58 o 
   4   9   0      141.94      137.76     15.98 o 
   5   9   0      581.55      632.97     48.81 o 
   6   9   0       88.48      113.14     16.41 o 
   7   9   0       69.13       89.11     23.78 o 
  -7  10   0        1.50        0.00     14.89 o 
  -6  10   0      158.05      170.09     19.53 o 
  -5  10   0      177.62      166.26     75.49 o 
  -4  10   0        1.72        0.00     15.33 o 
  -3  10   0        0.98        1.87     18.77 o 
  -2  10   0       13.50        6.60      7.78 o 
  -1  10   0      128.18      151.82     14.54 o 
   0  10   0      348.11      386.59     27.88 o 
   1  10   0      679.82      695.83     23.94 o 
   2  10   0      182.17      209.58     16.26 o 
   3  10   0      810.40      939.09     30.94 o 
   4  10   0      636.56      704.54     66.55 o 
   5  10   0       12.20       15.90     18.73 o 
   6  10   0      139.26      154.77     35.43 o 
  -5  11   0      136.16      152.66     20.05 o 
  -4  11   0      123.71      139.63     18.77 o 
  -3  11   0        5.03       11.94     20.38 o 
  -2  11   0      522.23      543.07     25.12 o 
  -1  11   0      373.79      375.30     22.86 o 
   0  11   0        4.84       17.57     16.12 o 
   1  11   0      278.38      264.33     20.48 o 
   2  11   0      195.10      186.44     19.67 o 
   3  11   0       28.35       20.65     25.98 o 
   4  11   0       20.27       29.17     15.20 o 
  -2  12   0        2.77        3.68      8.91 o 
  -1  12   0        0.82        1.42     25.87 o 
   0  12   0       58.35       67.85     25.61 o 
   1  12   0        4.62        0.00     15.26 o 
  -1 -12   1       16.16       33.61     24.47 o 
   0 -12   1        2.39        0.00    122.75 o 
   1 -12   1      132.37      163.79     28.02 o 
   2 -12   1      229.75      265.26     29.93 o 
  -4 -11   1      258.99      224.29     29.40 o 
  -3 -11   1      536.56      510.78     35.64 o 
  -2 -11   1       97.34       61.29     25.67 o 
  -1 -11   1      129.54      116.66     25.12 o 
   0 -11   1      543.02      563.35     38.24 o 
   1 -11   1      282.68      335.74     29.94 o 
   2 -11   1        0.71        7.82     78.16 o 
   3 -11   1       49.89       67.38     23.93 o 
   4 -11   1      100.02      102.19     24.54 o 
   5 -11   1       38.51       33.94     21.48 o 
  -6 -10   1       22.11       32.44     22.94 o 
  -5 -10   1      535.16      531.76     36.37 o 
  -4 -10   1      445.46      487.97     33.83 o 
  -3 -10   1       17.14       47.98     18.86 o 
  -2 -10   1      211.61      174.11     23.50 o 
  -1 -10   1       20.34        7.05     81.17 o 
   0 -10   1      230.41      214.54     22.43 o 
   1 -10   1      207.14      235.82     22.30 o 
   2 -10   1       12.01       18.44     17.10 o 
   3 -10   1      155.10      141.92     18.79 o 
   4 -10   1      750.85      701.53     35.76 o 
   5 -10   1       42.48        0.00    121.33 o 
   6 -10   1       32.05       25.78     21.26 o 
   7 -10   1       74.00       83.52     23.85 o 
  -7  -9   1       15.46        8.27     51.67 o 
  -6  -9   1       29.51       28.92     20.75 o 
  -5  -9   1        1.16        0.00    121.68 o 
  -4  -9   1       42.65       38.09     18.84 o 
  -3  -9   1      104.59      148.48     18.53 o 
  -2  -9   1        0.21       20.24     15.92 o 
  -1  -9   1      381.42      381.92     25.94 o 
   0  -9   1     1067.35     1041.16     36.98 o 
   1  -9   1       77.32       23.97     29.66 o 
   2  -9   1      515.33      478.99     26.32 o 
   3  -9   1      186.98      186.44     19.67 o 
   4  -9   1       48.28        9.81     44.13 o 
   5  -9   1       29.25       19.38     16.48 o 
   6  -9   1       59.32       44.73     20.87 o 
   7  -9   1       37.77        7.73     88.86 o 
   8  -9   1       92.50      110.85     24.73 o 
  -8  -8   1      335.36      359.21     32.47 o 
  -7  -8   1      209.64      249.96     26.91 o 
  -6  -8   1       18.55       27.53     31.91 o 
  -5  -8   1     1793.97     1856.81     48.40 o 
  -4  -8   1       70.61       84.77     15.46 o 
  -3  -8   1       23.45       14.53     27.42 o 
  -2  -8   1      172.20      124.89     18.89 o 
  -1  -8   1       71.37       42.34     16.02 o 
   0  -8   1      259.56      245.14     20.96 o 
   1  -8   1      274.48      250.68     19.58 o 
   2  -8   1        0.40       42.49     12.87 o 
   3  -8   1     2722.01     2453.72     51.14 o 
   4  -8   1       15.86        0.00    121.33 o 
   5  -8   1        2.64       31.22     13.31 o 
   6  -8   1      732.88      674.45     31.53 o 
   7  -8   1       61.00       44.20     17.88 o 
   8  -8   1       60.20       34.21     20.04 o 
   9  -8   1      115.27       81.05     26.66 o 
  -9  -7   1      352.03      310.06     31.57 o 
  -8  -7   1        0.39        3.70    201.87 o 
  -7  -7   1      243.02      201.77     23.85 o 
  -6  -7   1       56.25       60.40     15.78 o 
  -5  -7   1      146.10      166.12     19.01 o 
  -4  -7   1     1136.48     1195.88     36.10 o 
  -3  -7   1     1281.87     1329.69     36.82 o 
  -2  -7   1      131.44      114.83     15.56 o 
  -1  -7   1     3920.37     3873.38     78.38 o 
   0  -7   1     1974.78     1923.90     40.31 o 
   1  -7   1      203.54      196.97     15.60 o 
   2  -7   1     1219.79     1199.41     31.83 o 
   3  -7   1      348.88      300.34     21.04 o 
   4  -7   1      639.79      596.41     26.32 o 
   5  -7   1      748.92      704.54     28.61 o 
   6  -7   1      580.47      522.65     27.49 o 
   7  -7   1      558.08      539.38     27.93 o 
   8  -7   1     1129.38      957.26     42.12 o 
   9  -7   1       63.78       23.14     38.91 o 
  10  -7   1       78.18       25.61     41.79 o 
 -10  -6   1       23.64       38.09     39.49 o 
  -9  -6   1       79.08       88.14     22.69 o 
  -8  -6   1       28.18       27.18     28.04 o 
  -7  -6   1        2.79        0.00    116.95 o 
  -6  -6   1     2178.70     2188.72     48.83 o 
  -5  -6   1     2163.87     2252.34     46.85 o 
  -4  -6   1      345.81      354.50     20.29 o 
  -3  -6   1     4297.42     4673.52     89.97 o 
  -2  -6   1     4584.58     4929.79     90.02 o 
  -1  -6   1      460.23      480.48     19.65 o 
   0  -6   1        8.44        1.88     68.95 o 
   1  -6   1       26.92       47.58      9.86 o 
   2  -6   1      507.15      452.06     19.06 o 
   3  -6   1     4270.77     4001.52     81.10 o 
   4  -6   1     1683.98     1689.17     35.44 o 
   5  -6   1     1383.65     1348.37     35.41 o 
   6  -6   1     3208.11     3022.28     61.13 o 
   7  -6   1      135.49      110.74     18.27 o 
   8  -6   1     1217.27     1121.74     39.52 o 
   9  -6   1       23.74       18.01     31.58 o 
  10  -6   1       75.61       63.25     21.84 o 
 -10  -5   1      219.92      249.42     27.06 o 
  -9  -5   1       11.42       17.67     29.81 o 
  -8  -5   1      902.26      971.70     37.14 o 
  -7  -5   1      442.69      499.06     25.35 o 
  -6  -5   1       20.98        7.41     40.68 o 
  -5  -5   1      172.61      185.67     16.08 o 
  -4  -5   1        6.56        5.90     26.53 o 
  -3  -5   1      668.00      771.09     22.37 o 
  -2  -5   1      317.65      327.68     14.99 o 
  -1  -5   1     5219.83     6032.97    102.22 o 
   0  -5   1      760.44      805.81     20.93 o 
   1  -5   1     4862.10     4446.00     86.24 o 
   2  -5   1     2704.11     2419.56     46.32 o 
   3  -5   1      163.88      178.02     12.41 o 
   4  -5   1     1556.86     1461.03     30.36 o 
   5  -5   1       58.20       46.50     12.07 o 
   6  -5   1       31.98       11.78     19.86 o 
   7  -5   1      207.31      159.75     20.08 o 
   8  -5   1      291.19      280.05     22.78 o 
   9  -5   1       84.07       85.82     18.08 o 
  10  -5   1      695.97      654.85     38.61 o 
  11  -5   1      151.94      132.74     28.24 o 
 -11  -4   1        0.96        8.40     71.50 o 
 -10  -4   1       41.75       26.30     33.40 o 
  -9  -4   1      278.47      286.16     23.99 o 
  -8  -4   1      380.94      369.83     25.53 o 
  -7  -4   1       25.80       24.75     14.28 o 
  -6  -4   1      197.78      212.55     18.20 o 
  -5  -4   1      181.38      229.41     14.44 o 
  -4  -4   1     4324.92     4892.42     95.23 o 
  -3  -4   1     2429.67     2785.72     57.49 o 
  -2  -4   1      910.32      856.17     20.25 o 
  -1  -4   1     8624.22     8672.26    107.77 o 
   0  -4   1      216.55      161.47      9.95 o 
   1  -4   1        0.19        0.00    100.08 o 
   2  -4   1      450.69      433.68     14.65 o 
   3  -4   1     1579.55     1554.42     30.42 o 
   4  -4   1     1563.42     1602.19     31.34 o 
   5  -4   1     3736.27     3543.89     73.62 o 
   6  -4   1      993.83      923.85     26.55 o 
   7  -4   1      356.47      305.48     20.82 o 
   8  -4   1      637.41      648.19     28.89 o 
   9  -4   1      223.87      254.47     21.72 o 
  10  -4   1       85.31        0.00    116.95 o 
  11  -4   1       42.54       62.80     19.78 o 
 -11  -3   1       94.95       93.22     25.63 o 
 -10  -3   1      192.65      168.32     25.91 o 
  -9  -3   1        3.43       27.30     13.69 o 
  -8  -3   1      243.79      264.70     20.67 o 
  -7  -3   1       84.10       78.62     15.69 o 
  -6  -3   1      428.48      472.55     18.99 o 
  -5  -3   1       47.32       33.28      9.49 o 
  -4  -3   1       29.59       28.98      7.82 o 
  -3  -3   1      169.57      156.32      9.93 o 
  -2  -3   1     2736.97     3334.98     61.59 o 
  -1  -3   1      543.40      748.26     15.83 o 
   0  -3   1     1321.06     1231.45     25.48 o 
   1  -3   1    15130.42    14694.88    118.28 o 
   2  -3   1     1185.60     1146.19     22.66 o 
   3  -3   1      946.13      900.55     19.41 o 
   4  -3   1      657.71      644.44     18.72 o 
   5  -3   1      160.81      163.93     11.91 o 
   6  -3   1       14.40        2.00    108.94 o 
   7  -3   1      671.15      626.71     25.85 o 
   8  -3   1       87.37       92.78     16.83 o 
   9  -3   1      223.10      230.62     20.68 o 
  10  -3   1      151.54      116.79     24.03 o 
  11  -3   1       21.87       19.73     37.19 o 
 -11  -2   1        3.90        0.00    115.40 o 
 -10  -2   1        8.48        6.81     63.08 o 
  -9  -2   1       54.83        0.00    116.26 o 
  -8  -2   1        0.15       18.30     20.43 o 
  -7  -2   1     1267.62     1354.63     35.49 o 
  -6  -2   1     1872.41     1957.38     37.65 o 
  -5  -2   1      865.04      890.03     22.00 o 
  -4  -2   1     3698.79     3776.55     71.81 o 
  -3  -2   1     1696.84     1917.93     39.75 o 
  -2  -2   1     1908.15     1781.33     34.00 o 
  -1  -2   1      890.54      844.59     16.49 o 
   0  -2   1     4423.25     4627.10     54.80 o 
   1  -2   1      401.74      349.18      9.54 o 
   2  -2   1      832.92      720.28     14.31 o 
   3  -2   1     1974.56     1575.51     32.42 o 
   4  -2   1       43.08       30.40      6.94 o 
   5  -2   1     1980.66     1995.72     41.56 o 
   6  -2   1      496.59      511.81     19.51 o 
   7  -2   1      937.66      917.31     29.21 o 
   8  -2   1      275.45      212.39     20.17 o 
   9  -2   1       32.58       31.80     15.87 o 
  10  -2   1       44.42       65.62     16.08 o 
  11  -2   1       65.68       59.08     22.85 o 
 -11  -1   1      115.32       71.83     25.67 o 
 -10  -1   1        2.28        0.00    115.22 o 
  -9  -1   1      396.52      450.86     25.05 o 
  -8  -1   1     2107.29     2117.12     45.42 o 
  -7  -1   1      270.15      287.32     18.08 o 
  -6  -1   1     2118.95     2086.96     41.98 o 
  -5  -1   1      384.56      356.64     15.00 o 
  -4  -1   1      425.62      544.93     15.10 o 
  -3  -1   1     4946.58     5170.85     70.16 o 
  -2  -1   1     2530.42     2723.79     42.63 o 
  -1  -1   1     9437.57     9608.04     63.39 o 
   0  -1   1     8262.04     7917.11     53.50 o 
   1  -1   1     3570.72     3441.97     39.27 o 
   2  -1   1     7569.61     8091.70     74.50 o 
   3  -1   1     8945.57     9500.47     95.10 o 
   4  -1   1      563.16      612.03     16.84 o 
   5  -1   1      714.29      745.78     20.14 o 
   6  -1   1       38.12       40.22      9.86 o 
   7  -1   1       75.79       86.76     13.10 o 
   8  -1   1     1554.97     1521.05     39.38 o 
   9  -1   1      294.83      295.25     23.59 o 
  10  -1   1      175.14      173.81     22.89 o 
  11  -1   1      235.18      216.37     26.87 o 
 -11   0   1       65.60       81.97     22.50 o 
 -10   0   1       98.67      131.31     18.59 o 
  -9   0   1       21.94       24.58     13.78 o 
  -8   0   1       84.00       81.77     14.26 o 
  -7   0   1       22.19       31.35     10.67 o 
  -6   0   1      260.05      247.81     13.57 o 
  -5   0   1     2613.94     2643.27     54.83 o 
  -4   0   1      881.17      914.91     18.87 o 
  -3   0   1       27.37       14.66      5.65 o 
  -2   0   1     4283.52     3988.62     48.72 o 
  -1   0   1    14734.13    13753.23     65.20 o 
   1   0   1     1783.30     1884.29     26.59 o 
   2   0   1    24725.28    25793.37    129.37 o 
   3   0   1      578.64      652.82     14.78 o 
   4   0   1     1268.00     1153.88     23.12 o 
   5   0   1      142.81      131.96     10.69 o 
   6   0   1      679.82      724.25     22.29 o 
   7   0   1     4079.77     3974.30     84.40 o 
   8   0   1       84.74       90.94     15.80 o 
   9   0   1       91.82       97.32     17.57 o 
  10   0   1      437.31      378.16     28.46 o 
  11   0   1        5.24        0.00    114.19 o 
 -11   1   1      111.94      133.14     23.56 o 
 -10   1   1       18.66       22.76     27.77 o 
  -9   1   1     2024.15     1993.69     47.11 o 
  -8   1   1       15.72        4.92     63.85 o 
  -7   1   1     1976.95     1965.92     40.24 o 
  -6   1   1     1423.85     1525.92     30.14 o 
  -5   1   1      560.80      537.01     17.35 o 
  -4   1   1     5827.87     5944.30     84.85 o 
  -3   1   1      365.33      442.46     11.93 o 
  -2   1   1     6673.93     6389.71     63.48 o 
  -1   1   1      152.91      196.01      5.88 o 
   0   1   1      394.77      421.94      8.16 o 
   1   1   1     3223.46     3269.13     40.22 o 
   2   1   1      235.86      288.28      9.25 o 
   3   1   1       55.04       70.01      7.03 o 
   4   1   1       36.07       56.24      7.57 o 
   5   1   1      219.26      205.50     12.52 o 
   6   1   1       22.48        7.51     26.28 o 
   7   1   1      182.35      183.05     16.73 o 
   8   1   1        6.23       20.60     21.27 o 
   9   1   1       90.76       76.12     16.43 o 
  10   1   1        3.38       20.34     28.76 o 
  11   1   1      152.47      168.61     24.90 o 
 -11   2   1       24.55       42.12     20.03 o 
 -10   2   1       14.34        9.91     41.29 o 
  -9   2   1      135.08      107.18     17.97 o 
  -8   2   1      388.07      426.62     22.97 o 
  -7   2   1     1233.45     1344.62     31.62 o 
  -6   2   1      231.09      207.78     13.90 o 
  -5   2   1     5073.34     4505.96     85.30 o 
  -4   2   1    15209.72    15516.13    141.33 o 
  -3   2   1       23.41       24.08      5.90 o 
  -2   2   1    19018.09    19115.25    123.92 o 
  -1   2   1     7298.15     7690.60     71.64 o 
   0   2   1     3360.82     3410.75     49.03 o 
   1   2   1      331.25      376.40     10.35 o 
   2   2   1       77.21       37.74      6.06 o 
   3   2   1      437.95      600.02     15.01 o 
   4   2   1     2647.02     3326.47     59.55 o 
   5   2   1      401.00      466.16     17.64 o 
   6   2   1      734.72      783.74     23.82 o 
   7   2   1      226.25      205.82     18.56 o 
   8   2   1      168.26      163.50     18.42 o 
   9   2   1      306.59      315.47     23.58 o 
  10   2   1        3.74        1.31    118.52 o 
  11   2   1       33.79        0.00    114.71 o 
 -11   3   1       16.79        0.00    115.40 o 
 -10   3   1      543.08      579.35     30.31 o 
  -9   3   1      833.97      904.64     34.12 o 
  -8   3   1       85.82      110.14     17.98 o 
  -7   3   1     2085.27     1967.43     41.77 o 
  -6   3   1     2607.76     2636.86     53.02 o 
  -5   3   1      627.82      660.38     19.83 o 
  -4   3   1      938.83     1094.54     22.90 o 
  -3   3   1        9.35        5.81     12.46 o 
  -2   3   1      934.51      926.61     18.65 o 
  -1   3   1     2211.69     2208.93     40.53 o 
   0   3   1     8931.07     9178.13     95.65 o 
   1   3   1      887.36      953.75     18.22 o 
   2   3   1    11514.86    12563.99    119.54 o 
   3   3   1     2713.39     3071.13     56.59 o 
   4   3   1     1161.48     1333.00     26.10 o 
   5   3   1      758.01      731.90     22.10 o 
   6   3   1       58.83       53.14     12.65 o 
   7   3   1       47.46       27.83     13.23 o 
   8   3   1      384.70      354.28     24.34 o 
   9   3   1       50.76       70.01     16.42 o 
  10   3   1       93.94       71.16     20.58 o 
  11   3   1      193.43      184.44     27.43 o 
 -11   4   1      550.69      549.17     36.96 o 
 -10   4   1        6.73        7.11     76.47 o 
  -9   4   1      273.15      225.65     23.69 o 
  -8   4   1      149.76      188.31     19.93 o 
  -7   4   1        2.96       14.45     16.69 o 
  -6   4   1      497.94      456.66     20.12 o 
  -5   4   1     2676.32     2730.90     52.18 o 
  -4   4   1      239.25      294.09     14.20 o 
  -3   4   1     9399.01     9351.77    117.40 o 
  -2   4   1    12897.64    12837.61    131.12 o 
  -1   4   1      695.03      791.70     19.15 o 
   0   4   1     1617.39     1465.81     28.23 o 
   1   4   1    11193.94    11687.10    126.33 o 
   2   4   1      702.98      690.16     18.78 o 
   3   4   1      625.28      677.40     19.78 o 
   4   4   1        1.88        0.00    116.26 o 
   5   4   1      219.12      235.12     15.66 o 
   6   4   1     3280.45     3461.30     72.76 o 
   7   4   1     1353.64     1392.89     38.96 o 
   8   4   1      140.77      144.50     20.73 o 
   9   4   1      726.01      749.19     35.40 o 
  10   4   1      188.89      200.65     27.00 o 
 -11   5   1        3.12        0.00    116.78 o 
 -10   5   1       39.10       22.44     37.73 o 
  -9   5   1      253.84      271.01     23.53 o 
  -8   5   1      988.94      965.35     35.60 o 
  -7   5   1      861.83      913.88     31.21 o 
  -6   5   1      728.30      823.29     28.32 o 
  -5   5   1     2025.78     1886.26     38.43 o 
  -4   5   1     2645.03     2637.44     52.44 o 
  -3   5   1     2438.91     2615.35     53.96 o 
  -2   5   1      265.78      306.47     14.10 o 
  -1   5   1      443.81      533.33     18.08 o 
   0   5   1     2956.79     3265.24     64.83 o 
   1   5   1     7231.00     7481.12    113.83 o 
   2   5   1     4970.99     5260.16     97.92 o 
   3   5   1      133.59      167.29     13.50 o 
   4   5   1     7438.18     8442.42    135.52 o 
   5   5   1     1883.73     2077.12     42.40 o 
   6   5   1       88.00       97.77     15.03 o 
   7   5   1      499.80      533.33     27.51 o 
   8   5   1      256.09      262.31     22.97 o 
   9   5   1       25.12        0.00    116.78 o 
  10   5   1       43.45        0.00    117.30 o 
 -10   6   1      102.69       96.09     22.58 o 
  -9   6   1       51.52       28.25     34.98 o 
  -8   6   1      197.23      179.23     19.90 o 
  -7   6   1      121.26      127.70     18.33 o 
  -6   6   1      837.59      850.21     31.10 o 
  -5   6   1      163.31      156.04     16.44 o 
  -4   6   1        6.82       15.99     10.16 o 
  -3   6   1     3685.90     3728.59     78.29 o 
  -2   6   1      322.89      316.08     16.34 o 
  -1   6   1      379.22      348.54     16.95 o 
   0   6   1     3883.81     4033.88     79.27 o 
   1   6   1      478.85      468.86     18.92 o 
   2   6   1       59.38       57.18     12.35 o 
   3   6   1      606.85      657.76     24.44 o 
   4   6   1      148.10      132.88     16.48 o 
   5   6   1     1453.14     1622.69     40.22 o 
   6   6   1      279.68      314.47     22.94 o 
   7   6   1       43.72        6.26     62.57 o 
   8   6   1      467.89      448.21     31.71 o 
   9   6   1      219.08      272.70     29.79 o 
 -10   7   1      195.55      207.62     30.57 o 
  -9   7   1       53.06       89.53     19.54 o 
  -8   7   1      371.48      437.23     28.94 o 
  -7   7   1      583.33      620.76     30.25 o 
  -6   7   1      166.55      142.73     20.47 o 
  -5   7   1     2004.18     2067.82     45.92 o 
  -4   7   1      123.02      143.82     16.19 o 
  -3   7   1      668.91      774.24     29.04 o 
  -2   7   1        0.74        0.00    122.93 o 
  -1   7   1      750.52      723.03     25.02 o 
   0   7   1       16.37        6.75     30.47 o 
   1   7   1     1280.98     1307.03     32.81 o 
   2   7   1      415.53      446.77     24.22 o 
   3   7   1      203.60      224.80     18.88 o 
   4   7   1      681.45      783.42     31.12 o 
   5   7   1      139.81      191.91     21.06 o 
   6   7   1       40.09       28.31     16.12 o 
   7   7   1       16.95        0.00    116.78 o 
   8   7   1        3.73       34.14     17.43 o 
   9   7   1        1.72        0.00    116.61 o 
  -9   8   1      151.72      221.24     27.68 o 
  -8   8   1        5.59        0.00    116.95 o 
  -7   8   1       14.56       10.35     53.42 o 
  -6   8   1      173.68      200.33     20.72 o 
  -5   8   1      464.06      458.11     27.44 o 
  -4   8   1     3209.35     3408.10     64.25 o 
  -3   8   1     3070.28     3315.35     65.98 o 
  -2   8   1       78.54       53.88     15.49 o 
  -1   8   1     3557.23     3789.11     75.43 o 
   0   8   1     2581.37     2587.57     50.79 o 
   1   8   1       45.34       44.58     14.85 o 
   2   8   1      366.85      311.86     24.04 o 
   3   8   1       67.45       57.44     16.34 o 
   4   8   1      753.65      693.44     31.07 o 
   5   8   1      161.78      190.96     19.28 o 
   6   8   1       45.23       65.62     18.93 o 
   7   8   1      247.68      238.26     26.97 o 
   8   8   1      392.30      408.76     35.33 o 
  -8   9   1      105.09      149.87     24.31 o 
  -7   9   1       44.68       30.65     34.24 o 
  -6   9   1      433.89      428.49     31.47 o 
  -5   9   1      735.96      705.44     33.15 o 
  -4   9   1        9.30        0.00    121.33 o 
  -3   9   1      257.64      234.42     20.67 o 
  -2   9   1      239.79      203.07     20.69 o 
  -1   9   1        2.31       14.06     13.32 o 
   0   9   1       16.67        0.00    123.28 o 
   1   9   1      876.36      830.80     33.36 o 
   2   9   1        6.39       19.08     23.39 o 
   3   9   1      756.38      744.54     34.98 o 
   4   9   1     1020.18      975.95     40.41 o 
   5   9   1        1.26        0.00    120.80 o 
   6   9   1      175.08      219.72     26.74 o 
   7   9   1      192.32      244.96     28.94 o 
  -7  10   1       14.82       34.01     35.07 o 
  -6  10   1       64.41       79.93     24.14 o 
  -5  10   1        5.63       33.09     19.91 o 
  -4  10   1      102.85      121.87     24.42 o 
  -3  10   1       41.54       32.05     18.76 o 
  -2  10   1      345.69      359.00     27.95 o 
  -1  10   1      423.49      386.15     29.43 o 
   0  10   1      303.19      304.49     26.33 o 
   1  10   1      291.81      268.96     26.24 o 
   2  10   1      544.38      576.63     32.97 o 
   3  10   1      316.58      379.71     31.17 o 
   4  10   1        3.42        3.96    132.54 o 
   5  10   1       16.00       14.06     19.31 o 
  -5  11   1      113.62      162.92     28.96 o 
  -4  11   1      158.43      159.60     25.51 o 
  -3  11   1      104.21      121.62     24.52 o 
  -2  11   1        1.18        0.00    121.68 o 
  -1  11   1        9.38       19.53     31.49 o 
   0  11   1      102.21       83.73     23.77 o 
   1  11   1       17.77        0.00    121.86 o 
   2  11   1       91.67      100.59     23.33 o 
   3  11   1      126.32      162.63     28.79 o 
   4  11   1       27.94        0.00    121.68 o 
  -2  12   1       48.09        0.00    121.33 o 
  -1  12   1      195.38      206.48     30.49 o 
   0  12   1        7.06       17.62     48.38 o 
  -1 -12   2       67.66       42.04     24.06 o 
   0 -12   2      165.73      181.67     26.91 o 
   1 -12   2      287.36      366.34     31.70 o 
   2 -12   2        1.67       13.22     50.75 o 
  -4 -11   2      416.10      490.48     34.68 o 
  -3 -11   2        0.62        0.00    124.89 o 
  -2 -11   2      393.40      480.97     34.59 o 
  -1 -11   2      113.43      163.21     23.48 o 
   0 -11   2       50.39       49.88     23.24 o 
   1 -11   2       26.60       27.24     31.86 o 
   2 -11   2        1.59       11.78     49.05 o 
   3 -11   2      143.54       97.88     25.82 o 
   4 -11   2      149.44      144.91     23.63 o 
   5 -11   2       56.16       70.11     22.99 o 
  -6 -10   2      101.57      139.09     28.37 o 
  -5 -10   2       92.38       72.31     25.47 o 
  -4 -10   2        3.63       19.63     30.16 o 
  -3 -10   2       23.79        0.00    125.43 o 
  -2 -10   2       25.10        3.63     43.07 o 
  -1 -10   2      104.84      127.06     20.97 o 
   0 -10   2      422.40      479.98     28.09 o 
   1 -10   2       28.82       38.94     16.99 o 
   2 -10   2      628.27      683.61     32.63 o 
   3 -10   2      285.62      319.31     26.36 o 
   4 -10   2       64.46       14.92     38.16 o 
   5 -10   2       47.57       52.48     21.12 o 
   6 -10   2       27.37        0.00    120.27 o 
   7 -10   2       20.04       76.22     21.00 o 
  -7  -9   2       48.02       53.97     23.25 o 
  -6  -9   2       10.37       26.88     28.47 o 
  -5  -9   2      525.26      567.67     33.79 o 
  -4  -9   2       88.44      101.28     19.64 o 
  -3  -9   2      117.40       98.55     20.39 o 
  -2  -9   2      190.60      194.11     20.55 o 
  -1  -9   2      331.10      349.18     24.59 o 
   0  -9   2      214.66      178.17     19.54 o 
   1  -9   2       62.86       74.25     17.11 o 
   2  -9   2        4.79        0.00    123.10 o 
   3  -9   2      120.86      123.63     17.28 o 
   4  -9   2      230.06      214.54     24.43 o 
   5  -9   2        8.08       20.75     14.68 o 
   6  -9   2      168.82      153.64     26.44 o 
   7  -9   2      137.38       39.15     43.59 o 
   8  -9   2       21.71       11.05     22.48 o 
  -8  -8   2       62.84       34.81     24.23 o 
  -7  -8   2      187.19      218.04     28.48 o 
  -6  -8   2      380.44      406.47     27.45 o 
  -5  -8   2        1.10        9.59     33.55 o 
  -4  -8   2        0.08       33.22     14.06 o 
  -3  -8   2      190.28      232.17     21.26 o 
  -2  -8   2      267.71      230.79     21.20 o 
  -1  -8   2      905.29      894.43     31.56 o 
   0  -8   2      612.94      654.85     28.16 o 
   1  -8   2      266.14      240.54     20.94 o 
   2  -8   2     1965.66     1819.36     44.04 o 
   3  -8   2       51.61       60.31     16.04 o 
   4  -8   2       16.57        0.00    120.98 o 
   5  -8   2      621.52      596.13     29.64 o 
   6  -8   2      218.87      184.28     21.10 o 
   7  -8   2        4.05       22.54     17.72 o 
   8  -8   2       15.28       38.94     18.20 o 
   9  -8   2       96.82       91.48     28.54 o 
  -9  -7   2       21.31        8.11     93.45 o 
  -8  -7   2        2.28        7.35     56.99 o 
  -7  -7   2       88.33       82.49     19.78 o 
  -6  -7   2      695.30      755.41     32.43 o 
  -5  -7   2      243.63      283.48     21.01 o 
  -4  -7   2       31.45       58.82     16.71 o 
  -3  -7   2     1717.08     1730.46     41.06 o 
  -2  -7   2     3064.12     3081.83     64.24 o 
  -1  -7   2       34.43       71.64     12.29 o 
   0  -7   2      418.59      480.97     21.15 o 
   1  -7   2     1008.83     1048.13     29.75 o 
   2  -7   2       54.98       55.14     11.63 o 
   3  -7   2      418.91      408.31     22.01 o 
   4  -7   2      245.56      250.32     19.75 o 
   5  -7   2       55.47       19.03     28.36 o 
   6  -7   2      985.39      853.19     33.80 o 
   7  -7   2      922.51      819.07     35.39 o 
   8  -7   2       26.43        0.00    116.61 o 
   9  -7   2      150.28      118.63     25.46 o 
 -10  -6   2      106.80      130.66     25.29 o 
  -9  -6   2       57.05       76.22     21.89 o 
  -8  -6   2      202.80      205.66     22.78 o 
  -7  -6   2      740.50      712.39     30.89 o 
  -6  -6   2       23.89       24.64     14.25 o 
  -5  -6   2      182.28      188.93     17.62 o 
  -4  -6   2      437.36      470.83     21.91 o 
  -3  -6   2      968.47     1044.09     28.60 o 
  -2  -6   2     1698.04     1758.89     35.21 o 
  -1  -6   2     1212.26     1289.04     29.74 o 
   0  -6   2      623.16      803.23     23.47 o 
   1  -6   2     6028.70     5691.62    107.85 o 
   2  -6   2     4165.26     4094.64     80.59 o 
   3  -6   2       79.80       72.41     11.87 o 
   4  -6   2     3253.15     2948.51     60.37 o 
   5  -6   2     1204.62     1079.95     33.18 o 
   6  -6   2       47.29        7.95     41.19 o 
   7  -6   2       46.64       54.80     15.20 o 
   8  -6   2      243.01      196.17     22.72 o 
   9  -6   2        6.36       15.06     18.93 o 
  10  -6   2       33.88       93.11     21.24 o 
 -10  -5   2        5.44       29.60     17.90 o 
  -9  -5   2      116.28      140.84     20.87 o 
  -8  -5   2        6.91        0.00    116.61 o 
  -7  -5   2       42.20       23.97     15.89 o 
  -6  -5   2      262.52      240.72     19.19 o 
  -5  -5   2      442.64      439.60     20.70 o 
  -4  -5   2      404.57      450.37     19.02 o 
  -3  -5   2     2700.99     2845.92     58.10 o 
  -2  -5   2       99.29       75.14     10.23 o 
  -1  -5   2     4127.84     4617.84     90.21 o 
   0  -5   2       89.13      140.17     11.82 o 
   1  -5   2      172.19      227.70     13.70 o 
   2  -5   2      613.49      537.27     17.88 o 
   3  -5   2      528.31      563.89     19.67 o 
   4  -5   2        6.07        3.85     29.85 o 
   5  -5   2      126.95      115.07     13.87 o 
   6  -5   2      363.47      379.71     21.89 o 
   7  -5   2      127.37      131.31     16.51 o 
   8  -5   2       56.62       87.51     15.81 o 
   9  -5   2      192.85      133.14     22.78 o 
  10  -5   2       18.96       10.16     20.62 o 
 -11  -4   2       43.72       86.13     22.11 o 
 -10  -4   2      240.33      286.93     28.25 o 
  -9  -4   2       31.93        0.00    117.13 o 
  -8  -4   2      253.72      253.02     20.93 o 
  -7  -4   2      763.17      766.68     28.90 o 
  -6  -4   2      599.45      584.28     22.76 o 
  -5  -4   2      219.01      224.97     13.61 o 
  -4  -4   2       52.47       69.26      8.88 o 
  -3  -4   2      148.95      152.24     10.64 o 
  -2  -4   2     1110.35      950.25     21.33 o 
  -1  -4   2     2660.10     2499.45     51.05 o 
   0  -4   2      182.70      204.69     11.20 o 
   1  -4   2     6240.08     5689.05     88.14 o 
   2  -4   2      373.27      297.01     12.51 o 
   3  -4   2     2291.80     2045.18     40.53 o 
   4  -4   2     3638.18     3350.07     68.30 o 
   5  -4   2       18.74        7.51     10.32 o 
   6  -4   2      586.97      522.65     21.53 o 
   7  -4   2      137.03      127.44     17.16 o 
   8  -4   2       96.89       91.26     17.56 o 
   9  -4   2       63.11       69.92     16.89 o 
  10  -4   2        3.73        0.00    116.78 o 
  11  -4   2        3.90        7.79     25.06 o 
 -11  -3   2       30.73       85.08     22.40 o 
 -10  -3   2       58.55       31.86     35.22 o 
  -9  -3   2        8.63        0.00    117.13 o 
  -8  -3   2       10.41        5.46     42.44 o 
  -7  -3   2      532.03      529.15     23.49 o 
  -6  -3   2     1994.72     1932.36     39.40 o 
  -5  -3   2        3.44        8.67     13.96 o 
  -4  -3   2     2691.01     2627.54     55.83 o 
  -3  -3   2    12176.20    12443.47    127.83 o 
  -2  -3   2     1625.17     1558.89     30.46 o 
  -1  -3   2     5680.72     5936.43     78.67 o 
   0  -3   2     8841.79     9002.89     95.81 o 
   1  -3   2     1649.25     1622.69     32.45 o 
   2  -3   2      122.57      138.83      9.09 o 
   3  -3   2       90.88       83.52      8.71 o 
   4  -3   2        6.20        0.00    116.26 o 
   5  -3   2     4383.08     4187.36     77.82 o 
   6  -3   2     1692.76     1609.47     33.68 o 
   7  -3   2       94.49      101.28     14.73 o 
   8  -3   2     1046.78     1059.91     35.09 o 
   9  -3   2       66.74       73.57     18.49 o 
  10  -3   2      149.62      157.74     22.37 o 
  11  -3   2        2.10        0.00    115.57 o 
 -11  -2   2       48.51        0.00    115.40 o 
 -10  -2   2        5.04       10.16     42.33 o 
  -9  -2   2      144.31      177.57     18.29 o 
  -8  -2   2     2275.48     2223.89     47.08 o 
  -7  -2   2      588.06      599.18     23.88 o 
  -6  -2   2     1084.09     1108.47     27.57 o 
  -5  -2   2     5638.18     5665.97     97.36 o 
  -4  -2   2     4143.44     4738.12     80.44 o 
  -3  -2   2      384.70      487.97     14.03 o 
  -2  -2   2      218.10      258.10      9.66 o 
  -1  -2   2       56.12       96.54      6.91 o 
   0  -2   2    11920.60    11603.84     91.66 o 
   1  -2   2    39173.33    37422.43    166.80 o 
   2  -2   2     2811.70     2821.16     51.22 o 
   3  -2   2     4379.39     3915.86     67.45 o 
   4  -2   2    13939.53    14125.61    141.59 o 
   5  -2   2      198.56      154.20     12.54 o 
   6  -2   2      304.39      245.32     16.17 o 
   7  -2   2       13.73        6.90     42.65 o 
   8  -2   2      571.28      599.74     27.78 o 
   9  -2   2       32.90       21.32     28.08 o 
  10  -2   2      245.29      268.78     27.90 o 
  11  -2   2       19.69       31.29     33.63 o 
 -11  -1   2      228.29      249.06     23.99 o 
 -10  -1   2      411.45      426.15     28.81 o 
  -9  -1   2       95.71      115.81     16.60 o 
  -8  -1   2      169.09      181.52     17.88 o 
  -7  -1   2      785.80      716.94     24.00 o 
  -6  -1   2        1.34        0.00     68.81 o 
  -5  -1   2      839.30      794.58     20.79 o 
  -4  -1   2     2010.29     1993.69     39.01 o 
  -3  -1   2     6295.65     6093.05     76.16 o 
  -2  -1   2    13465.46    13092.11     96.07 o 
  -1  -1   2     6675.89     6049.73     55.60 o 
   0  -1   2     4577.50     4359.42     47.19 o 
   1  -1   2      417.42      451.82      9.65 o 
   2  -1   2      500.50      506.43     12.00 o 
   3  -1   2      105.29      140.03      8.46 o 
   4  -1   2      530.09      511.81     15.66 o 
   5  -1   2      689.66      665.35     19.32 o 
   6  -1   2        0.17        0.00    116.78 o 
   7  -1   2     2853.89     2839.87     55.62 o 
   8  -1   2      539.16      519.02     26.36 o 
   9  -1   2        0.59        0.00    115.05 o 
  10  -1   2      465.60      508.99     30.97 o 
  11  -1   2      129.31      146.41     23.75 o 
 -12   0   2       26.04       33.28     44.77 o 
 -11   0   2       61.09       74.55     20.87 o 
 -10   0   2      611.07      549.70     29.53 o 
  -9   0   2     1499.72     1459.73     39.88 o 
  -8   0   2       40.67       42.41     14.19 o 
  -7   0   2       22.93       30.09     10.08 o 
  -6   0   2     3930.57     3850.11     73.92 o 
  -5   0   2      100.69      108.01      9.55 o 
  -4   0   2      509.34      489.72     14.56 o 
  -3   0   2     4123.50     4007.99     61.05 o 
  -2   0   2      323.30      362.23      9.50 o 
  -1   0   2      268.06      265.99      6.85 o 
   0   0   2      269.46      269.89      6.71 o 
   1   0   2      200.77      163.35      6.24 o 
   2   0   2     7085.56     7906.01     76.67 o 
   3   0   2    18811.82    20050.34    144.59 o 
   4   0   2       74.92       78.42      8.44 o 
   5   0   2     5083.12     5002.55     92.28 o 
   6   0   2     4048.49     3970.01     78.64 o 
   7   0   2       63.75       76.02     12.86 o 
   8   0   2      681.75      703.33     27.98 o 
   9   0   2        1.09       14.92     20.47 o 
  10   0   2        1.69        0.00    114.36 o 
  11   0   2       42.41       55.14     21.99 o 
 -12   1   2       35.98        0.00    114.19 o 
 -11   1   2       12.43       22.01     25.44 o 
 -10   1   2      515.99      524.20     28.05 o 
  -9   1   2      493.19      520.83     26.93 o 
  -8   1   2      269.42      313.06     21.08 o 
  -7   1   2       14.86        0.00     80.16 o 
  -6   1   2     1539.92     1469.28     29.57 o 
  -5   1   2     1459.62     1436.42     27.95 o 
  -4   1   2     2410.62     2556.50     49.33 o 
  -3   1   2       20.75       15.50      5.32 o 
  -2   1   2     1099.97      997.69     19.71 o 
  -1   1   2       51.15       58.48      4.95 o 
   0   1   2     2074.97     1935.36     32.94 o 
   1   1   2     8434.92     7848.61     69.35 o 
   2   1   2      927.81     1029.11     21.47 o 
   3   1   2     3154.69     3445.96     61.94 o 
   4   1   2     3246.62     3874.09     73.44 o 
   5   1   2     3125.10     3244.53     65.92 o 
   6   1   2      102.80      129.37     13.55 o 
   7   1   2     2070.13     2090.07     43.05 o 
   8   1   2      905.35      999.84     33.01 o 
   9   1   2      184.97      183.97     19.54 o 
  10   1   2      257.08      185.67     27.52 o 
  11   1   2        0.34       32.31     18.25 o 
 -11   2   2       27.05       39.08     18.65 o 
 -10   2   2       81.50      108.36     17.72 o 
  -9   2   2      306.03      309.06     23.14 o 
  -8   2   2      671.47      683.02     27.58 o 
  -7   2   2      507.96      517.99     20.92 o 
  -6   2   2     3231.62     3403.47     72.15 o 
  -5   2   2     2515.80     2782.13     58.05 o 
  -4   2   2     4753.69     4486.94     76.76 o 
  -3   2   2     4833.21     4778.03     71.37 o 
  -2   2   2      722.52      817.77     16.22 o 
  -1   2   2      351.58      379.27     10.38 o 
   0   2   2     2481.61     2309.23     43.62 o 
   1   2   2      424.04      347.27     10.78 o 
   2   2   2    15839.71    17397.27    131.69 o 
   3   2   2    19581.52    20460.47    157.42 o 
   4   2   2     1818.69     2313.59     46.93 o 
   5   2   2     7273.28     7885.85    120.90 o 
   6   2   2     1382.50     1458.00     32.06 o 
   7   2   2      799.49      862.49     30.32 o 
   8   2   2       33.05       55.31     13.16 o 
   9   2   2       16.34        0.00    115.05 o 
  10   2   2       21.84       24.92     36.14 o 
  11   2   2      121.70      137.09     26.44 o 
 -11   3   2      506.61      478.49     35.24 o 
 -10   3   2      238.03      261.02     24.56 o 
  -9   3   2      209.87      176.51     19.90 o 
  -8   3   2      707.63      747.64     29.78 o 
  -7   3   2      174.39      172.61     17.59 o 
  -6   3   2       54.05       48.13     11.49 o 
  -5   3   2      438.19      453.27     17.39 o 
  -4   3   2       16.14        9.88     14.73 o 
  -3   3   2      495.65      475.27     14.59 o 
  -2   3   2     3498.42     3541.86     63.47 o 
  -1   3   2      277.39      277.21     11.15 o 
   0   3   2     1553.03     1640.11     33.54 o 
   1   3   2     1846.30     1971.46     41.81 o 
   2   3   2      407.39      508.73     15.10 o 
   3   3   2     2054.06     2257.19     44.20 o 
   4   3   2      104.87      143.27     11.27 o 
   5   3   2      582.02      606.70     20.68 o 
   6   3   2      186.20      187.69     16.17 o 
   7   3   2     2002.45     2188.19     45.64 o 
   8   3   2      319.74      297.79     23.49 o 
   9   3   2     1040.28      996.62     38.32 o 
  10   3   2      684.82      668.57     39.90 o 
  11   3   2        6.65        8.34     70.82 o 
 -11   4   2       78.18       93.77     22.63 o 
 -10   4   2       35.37       57.10     21.09 o 
  -9   4   2      222.39      245.85     20.64 o 
  -8   4   2       43.64       33.28     12.83 o 
  -7   4   2      944.73      923.16     30.68 o 
  -6   4   2      244.07      235.64     14.80 o 
  -5   4   2      970.23     1038.96     26.33 o 
  -4   4   2     2322.29     2141.73     44.11 o 
  -3   4   2      367.35      365.04     14.74 o 
  -2   4   2     1080.61     1081.07     22.01 o 
  -1   4   2      735.28      721.81     18.29 o 
   0   4   2     1190.64     1467.54     30.42 o 
   1   4   2       58.74       33.55      8.28 o 
   2   4   2     2241.23     2603.75     50.37 o 
   3   4   2      835.01      914.57     22.99 o 
   4   4   2     1534.60     1510.01     30.86 o 
   5   4   2     3456.34     3469.31     68.16 o 
   6   4   2        1.26        0.00    116.26 o 
   7   4   2      458.58      578.53     26.47 o 
   8   4   2     1572.21     1426.54     42.00 o 
   9   4   2        8.22       10.49     47.27 o 
  10   4   2        2.19        7.82     66.57 o 
 -11   5   2      110.06       57.70     25.34 o 
 -10   5   2        8.18       18.64     32.67 o 
  -9   5   2      171.89      156.75     21.02 o 
  -8   5   2      221.87      216.37     19.86 o 
  -7   5   2      330.62      338.03     22.95 o 
  -6   5   2       84.62       70.58     13.63 o 
  -5   5   2       31.41       51.01     10.53 o 
  -4   5   2        2.13        3.74     28.98 o 
  -3   5   2      484.99      502.10     18.30 o 
  -2   5   2     1751.56     1812.11     35.26 o 
  -1   5   2     1899.92     2223.89     44.41 o 
   0   5   2     1127.64      997.33     24.01 o 
   1   5   2     2165.67     2491.52     48.14 o 
   2   5   2     2453.07     2556.50     49.91 o 
   3   5   2     2551.34     2743.36     53.48 o 
   4   5   2       97.00      122.12     13.92 o 
   5   5   2       25.72       37.33     14.14 o 
   6   5   2        7.18        7.85     30.11 o 
   7   5   2        0.69        0.00    115.74 o 
   8   5   2      191.33      195.38     20.93 o 
   9   5   2      217.06      194.75     26.44 o 
  10   5   2        8.84       51.50     20.44 o 
 -10   6   2       45.90       63.44     22.32 o 
  -9   6   2       52.31        0.00    116.26 o 
  -8   6   2       65.05       76.92     17.71 o 
  -7   6   2      652.68      689.86     29.80 o 
  -6   6   2      707.75      701.53     27.95 o 
  -5   6   2     1575.06     1684.05     39.11 o 
  -4   6   2      834.83      747.02     25.74 o 
  -3   6   2      231.78      257.55     16.21 o 
  -2   6   2      659.01      658.34     22.12 o 
  -1   6   2       58.50       63.98     10.53 o 
   0   6   2      189.67      269.15     14.70 o 
   1   6   2      373.04      353.64     17.28 o 
   2   6   2      188.01      187.53     14.92 o 
   3   6   2       75.78       92.35     13.19 o 
   4   6   2      637.94      680.65     27.23 o 
   5   6   2      388.53      447.73     24.73 o 
   6   6   2       13.43        0.00    116.26 o 
   7   6   2      287.44      311.86     24.24 o 
   8   6   2        9.49        3.99     45.96 o 
   9   6   2       53.66       62.36     22.76 o 
 -10   7   2        7.42        0.00    116.61 o 
  -9   7   2      497.36      517.99     34.60 o 
  -8   7   2      358.36      335.12     27.21 o 
  -7   7   2        3.17       15.59     25.18 o 
  -6   7   2      153.77      156.46     18.02 o 
  -5   7   2       68.47       69.54     16.08 o 
  -4   7   2      927.97      939.09     31.64 o 
  -3   7   2      698.32      706.35     27.44 o 
  -2   7   2       72.05       58.30     12.30 o 
  -1   7   2     1144.94     1133.55     30.94 o 
   0   7   2     4190.98     4309.38     81.18 o 
   1   7   2      251.72      212.55     18.03 o 
   2   7   2      497.12      562.28     25.02 o 
   3   7   2      445.85      515.92     25.00 o 
   4   7   2      965.81     1109.99     35.91 o 
   5   7   2       11.49        0.00    118.17 o 
   6   7   2       50.42       66.27     15.79 o 
   7   7   2       17.36        0.00    116.43 o 
   8   7   2      191.13      208.44     26.70 o 
  -9   8   2        2.72       24.53     36.13 o 
  -8   8   2       68.61      109.66     22.10 o 
  -7   8   2       62.53       70.20     16.73 o 
  -6   8   2       20.54        3.19    116.95 o 
  -5   8   2     1337.03     1341.71     40.73 o 
  -4   8   2      614.58      625.01     28.93 o 
  -3   8   2       22.91        0.00    122.93 o 
  -2   8   2     1786.91     1989.64     45.04 o 
  -1   8   2     2429.47     2570.28     51.19 o 
   0   8   2      154.56      167.58     18.51 o 
   1   8   2        5.98       23.64     13.24 o 
   2   8   2       43.90       47.35     15.77 o 
   3   8   2     1561.48     1653.46     44.75 o 
   4   8   2      630.30      708.46     32.01 o 
   5   8   2      236.97      270.45     25.00 o 
   6   8   2      716.56      800.02     38.19 o 
   7   8   2      610.21      613.43     37.09 o 
   8   8   2       17.11       33.68     40.36 o 
  -8   9   2      137.89      142.05     28.13 o 
  -7   9   2      485.54      502.86     32.82 o 
  -6   9   2      192.99      176.66     24.43 o 
  -5   9   2       44.18       35.28     16.04 o 
  -4   9   2       23.13       49.08     14.23 o 
  -3   9   2      301.85      301.33     24.62 o 
  -2   9   2      377.00      370.26     26.20 o 
  -1   9   2      313.71      380.82     24.35 o 
   0   9   2       30.75       18.25     24.67 o 
   1   9   2       24.12       24.75     25.51 o 
   2   9   2      745.41      788.19     33.13 o 
   3   9   2      400.65      466.41     27.44 o 
   4   9   2        0.65       14.10     33.46 o 
   5   9   2      159.38      164.95     24.19 o 
   6   9   2      181.41      159.46     27.94 o 
   7   9   2       18.23        0.00    117.65 o 
  -7  10   2       60.20       35.08     26.68 o 
  -6  10   2      110.70       93.55     25.46 o 
  -5  10   2      691.05      721.20     37.48 o 
  -4  10   2        3.53        3.70    113.17 o 
  -3  10   2      348.62      396.25     28.46 o 
  -2  10   2      237.04      191.43     23.86 o 
  -1  10   2        0.45        0.00    121.68 o 
   0  10   2       26.18       38.09     14.01 o 
   1  10   2       30.60       36.29     18.59 o 
   2  10   2      730.93      686.58     37.46 o 
   3  10   2      177.86      190.96     24.14 o 
   4  10   2       24.86       81.77     20.93 o 
   5  10   2      299.24      325.22     31.71 o 
  -5  11   2        5.85        0.00    120.98 o 
  -4  11   2        0.29        0.00    120.98 o 
  -3  11   2       10.59        0.00    120.98 o 
  -2  11   2       76.56      111.21     22.25 o 
  -1  11   2      154.91      158.60     24.43 o 
   0  11   2       14.87        0.00    120.27 o 
   1  11   2      214.45      242.13     27.72 o 
   2  11   2      258.07      251.40     28.24 o 
   3  11   2        5.63       16.87     33.74 o 
  -1 -12   3      147.08      158.74     29.73 o 
   0 -12   3       83.59      105.66     25.19 o 
   1 -12   3        0.51        0.00    121.86 o 
   2 -12   3        4.18        4.43    148.11 o 
  -4 -11   3        0.06        4.38    172.90 o 
  -3 -11   3       39.71       12.65     82.33 o 
  -2 -11   3       97.21       85.40     28.31 o 
  -1 -11   3        1.24        0.00    123.10 o 
   0 -11   3       98.28      110.02     23.21 o 
   1 -11   3        5.74        0.00    122.22 o 
   2 -11   3      146.69      112.41     23.10 o 
   3 -11   3      246.72      213.38     27.18 o 
   4 -11   3        5.74        0.00    121.33 o 
   5 -11   3       65.94       62.36     23.20 o 
  -6 -10   3        0.18        0.00    121.15 o 
  -5 -10   3       26.58       46.03     20.94 o 
  -4 -10   3       46.09       95.54     19.96 o 
  -3 -10   3        7.71        0.00    124.89 o 
  -2 -10   3      115.37      133.53     20.98 o 
  -1 -10   3      198.52      173.96     22.90 o 
   0 -10   3        0.14        0.00    122.93 o 
   1 -10   3      210.39      230.27     23.24 o 
   2 -10   3       11.12        8.17     18.08 o 
   3 -10   3        2.76        0.00    121.86 o 
   4 -10   3       13.24       21.11     18.72 o 
   5 -10   3       89.97       98.67     23.44 o 
   6 -10   3       40.93       15.45     21.94 o 
  -7  -9   3       12.44       24.58     31.73 o 
  -6  -9   3      415.91      451.34     31.58 o 
  -5  -9   3       48.56       73.28     18.84 o 
  -4  -9   3        2.35       10.38     29.32 o 
  -3  -9   3        4.05       11.09     15.30 o 
  -2  -9   3        1.15        6.37     49.28 o 
  -1  -9   3      168.50      171.27     19.45 o 
   0  -9   3      666.49      692.54     31.05 o 
   1  -9   3        3.98        0.00    123.10 o 
   2  -9   3      244.08      254.28     21.35 o 
   3  -9   3      622.52      614.84     30.95 o 
   4  -9   3       47.02       80.03     18.27 o 
   5  -9   3       36.41       10.49     54.12 o 
   6  -9   3      120.70      131.83     23.45 o 
   7  -9   3      104.87       96.43     23.17 o 
   8  -9   3       16.70        0.00    117.47 o 
  -8  -8   3       38.07       30.09     24.52 o 
  -7  -8   3      109.63      117.65     22.03 o 
  -6  -8   3      479.11      508.22     29.67 o 
  -5  -8   3       20.68       34.07     16.56 o 
  -4  -8   3      346.34      367.65     24.36 o 
  -3  -8   3      827.37      928.69     33.88 o 
  -2  -8   3     1489.97     1649.31     43.31 o 
  -1  -8   3     1127.38     1285.38     38.24 o 
   0  -8   3     1141.59     1172.07     35.73 o 
   1  -8   3      233.60      235.64     20.38 o 
   2  -8   3      394.97      345.58     22.78 o 
   3  -8   3      121.08       96.20     19.25 o 
   4  -8   3      264.67      280.05     23.73 o 
   5  -8   3        2.99        9.31     26.45 o 
   6  -8   3       87.18      106.36     17.79 o 
   7  -8   3      221.86      231.48     26.93 o 
   8  -8   3       16.77        3.90    189.30 o 
  -9  -7   3        5.01       20.19     27.68 o 
  -8  -7   3       95.67      119.50     20.59 o 
  -7  -7   3      806.25      855.51     35.84 o 
  -6  -7   3       16.93       18.30     26.93 o 
  -5  -7   3       41.23       46.65     13.64 o 
  -4  -7   3     1726.12     1824.68     43.62 o 
  -3  -7   3      353.97      349.18     20.99 o 
  -2  -7   3        8.20        9.81     25.14 o 
  -1  -7   3        2.13       16.45     17.44 o 
   0  -7   3       23.46        0.00    126.15 o 
   1  -7   3       42.51       32.05     11.75 o 
   2  -7   3     2270.95     2136.48     43.53 o 
   3  -7   3      450.66      399.41     23.13 o 
   4  -7   3     1450.95     1372.64     38.25 o 
   5  -7   3     2241.31     2218.54     49.16 o 
   6  -7   3        0.29        0.00    117.13 o 
   7  -7   3        3.76        0.00    116.43 o 
   8  -7   3      156.22      101.05     21.78 o 
   9  -7   3        1.84        0.00    116.26 o 
 -10  -6   3       15.93       20.85     35.13 o 
  -9  -6   3      205.12      181.06     28.40 o 
  -8  -6   3      286.25      278.73     24.43 o 
  -7  -6   3       21.79       28.19     15.12 o 
  -6  -6   3      107.18       84.87     17.87 o 
  -5  -6   3       81.42       83.93     15.70 o 
  -4  -6   3       45.56       30.15     12.46 o 
  -3  -6   3     1562.49     1532.13     34.20 o 
  -2  -6   3     1407.76     1565.17     33.66 o 
  -1  -6   3     3468.06     3569.60     69.14 o 
   0  -6   3     4346.52     4405.99     84.35 o 
   1  -6   3     1638.11     1523.26     32.77 o 
   2  -6   3      697.23      706.65     23.52 o 
   3  -6   3     1697.87     1607.19     34.11 o 
   4  -6   3       82.85       74.25     12.61 o 
   5  -6   3       80.47       53.14     15.71 o 
   6  -6   3      317.83      298.97     20.99 o 
   7  -6   3       13.58        0.00    115.91 o 
   8  -6   3      233.22      256.46     23.44 o 
   9  -6   3      259.54      253.20     25.82 o 
  10  -6   3       26.01       12.41     35.15 o 
 -10  -5   3      183.75      220.57     27.97 o 
  -9  -5   3       19.61       40.58     17.35 o 
  -8  -5   3       35.24       69.16     15.85 o 
  -7  -5   3      523.74      537.54     27.88 o 
  -6  -5   3       67.53       66.36     14.14 o 
  -5  -5   3     1346.44     1355.04     32.99 o 
  -4  -5   3     1803.87     1789.48     35.04 o 
  -3  -5   3       27.69       39.72      8.87 o 
  -2  -5   3     2053.99     2089.55     41.49 o 
  -1  -5   3      131.52      119.25     11.27 o 
   0  -5   3      879.97     1113.77     25.37 o 
   1  -5   3      286.57      284.25     14.15 o 
   2  -5   3     3204.25     3117.20     67.15 o 
   3  -5   3       93.51      133.40     11.79 o 
   4  -5   3      945.09      905.33     25.26 o 
   5  -5   3      745.13      707.55     24.14 o 
   6  -5   3      335.09      343.06     20.80 o 
   7  -5   3      136.12       92.24     17.65 o 
   8  -5   3      156.19      170.38     20.29 o 
   9  -5   3       90.70       94.65     21.41 o 
  10  -5   3       76.24       81.15     21.97 o 
 -11  -4   3      169.39      161.90     27.28 o 
 -10  -4   3      106.88      129.50     21.43 o 
  -9  -4   3      147.88      187.06     20.64 o 
  -8  -4   3       91.00       91.37     16.48 o 
  -7  -4   3        4.65       19.73     11.84 o 
  -6  -4   3       26.24       34.54     12.54 o 
  -5  -4   3       17.05        5.92     32.54 o 
  -4  -4   3      480.03      449.65     17.80 o 
  -3  -4   3     2661.37     2534.75     50.27 o 
  -2  -4   3      969.96     1066.94     22.61 o 
  -1  -4   3     1628.13     1461.47     30.36 o 
   0  -4   3    11999.54    11884.17    129.87 o 
   1  -4   3      864.76      948.50     20.97 o 
   2  -4   3     3921.09     3743.16     65.25 o 
   3  -4   3     3978.10     4183.69     72.65 o 
   4  -4   3     1076.31     1151.57     26.57 o 
   5  -4   3       63.36       59.78     11.32 o 
   6  -4   3       97.58       65.16     14.47 o 
   7  -4   3      101.86       81.46     18.23 o 
   8  -4   3      908.96      814.53     33.03 o 
   9  -4   3      240.48      184.90     23.30 o 
  10  -4   3      129.42      121.74     24.54 o 
  11  -4   3      369.24      319.31     33.86 o 
 -11  -3   3        0.12        0.00    115.74 o 
 -10  -3   3        4.46        0.00    116.26 o 
  -9  -3   3       58.56       28.01     29.00 o 
  -8  -3   3      745.43      819.07     31.50 o 
  -7  -3   3      973.10     1043.72     31.89 o 
  -6  -3   3      715.05      716.63     23.69 o 
  -5  -3   3     2894.72     2873.22     58.38 o 
  -4  -3   3     2357.36     2207.33     46.91 o 
  -3  -3   3     1345.42     1451.51     29.83 o 
  -2  -3   3     2824.10     2872.01     51.07 o 
  -1  -3   3     4204.68     4192.50     68.32 o 
   0  -3   3     1286.76     1279.29     25.57 o 
   1  -3   3       18.65       25.84      6.46 o 
   2  -3   3      295.10      326.45     12.50 o 
   3  -3   3      177.97      123.25      9.82 o 
   4  -3   3    10506.88    10396.50    131.88 o 
   5  -3   3      290.17      318.71     15.80 o 
   6  -3   3     1242.44     1276.45     31.21 o 
   7  -3   3     1210.16     1100.18     33.87 o 
   8  -3   3      147.75      145.73     17.53 o 
   9  -3   3        1.39       16.09     29.30 o 
  10  -3   3       37.07        0.00    115.57 o 
  11  -3   3       42.77       20.39     37.14 o 
 -11  -2   3       13.26       35.75     18.25 o 
 -10  -2   3      291.88      297.79     24.87 o 
  -9  -2   3      509.58      512.07     25.93 o 
  -8  -2   3        1.13        2.63    103.81 o 
  -7  -2   3      641.49      656.89     25.88 o 
  -6  -2   3     1190.73     1251.04     29.29 o 
  -5  -2   3      256.52      270.08     14.17 o 
  -4  -2   3      799.58      780.25     19.33 o 
  -3  -2   3      128.86      151.54      9.08 o 
  -2  -2   3     2985.64     3131.15     54.60 o 
  -1  -2   3    26232.37    24574.53    144.06 o 
   0  -2   3      483.18      482.72     12.46 o 
   1  -2   3     8273.97     8278.51     85.68 o 
   2  -2   3    17140.58    16803.82    132.37 o 
   3  -2   3     1037.90      950.60     19.59 o 
   4  -2   3       86.86       98.44      9.79 o 
   5  -2   3      556.94      549.44     19.15 o 
   6  -2   3        2.58        0.00    116.95 o 
   7  -2   3      464.40      476.01     23.76 o 
   8  -2   3      373.60      366.78     24.12 o 
   9  -2   3       68.03       59.26     17.73 o 
  10  -2   3      361.88      346.00     28.49 o 
  11  -2   3      222.81      233.21     29.80 o 
 -11  -1   3        1.31       14.84     35.24 o 
 -10  -1   3      139.88      129.76     19.77 o 
  -9  -1   3       53.93       71.64     16.90 o 
  -8  -1   3      712.49      715.42     27.62 o 
  -7  -1   3        3.19        0.00    117.65 o 
  -6  -1   3      456.54      439.84     18.32 o 
  -5  -1   3     4650.75     4747.49     87.55 o 
  -4  -1   3      143.57      170.53     10.07 o 
  -3  -1   3     2544.82     2513.66     44.37 o 
  -2  -1   3     2557.36     2518.21     44.98 o 
  -1  -1   3    16190.95    14932.39     98.44 o 
   0  -1   3     8570.21     8671.21     76.07 o 
   1  -1   3     1820.28     2040.57     39.46 o 
   2  -1   3     1288.81     1202.56     24.39 o 
   3  -1   3     3807.68     3514.23     64.57 o 
   4  -1   3     1690.19     1608.10     31.85 o 
   5  -1   3     1866.52     1968.94     39.27 o 
   6  -1   3     4088.39     4055.53     82.37 o 
   7  -1   3      566.78      536.48     25.49 o 
   8  -1   3     1718.99     1806.80     44.85 o 
   9  -1   3      466.22      414.52     25.64 o 
  10  -1   3        1.41        0.00    114.19 o 
  11  -1   3       13.60        0.00    113.85 o 
 -12   0   3      153.34      159.75     27.68 o 
 -11   0   3        4.33        0.00    114.36 o 
 -10   0   3      517.73      471.56     29.32 o 
  -9   0   3       14.41       25.32     26.26 o 
  -8   0   3       38.05       25.55     13.99 o 
  -7   0   3      440.33      424.04     19.39 o 
  -6   0   3      758.38      868.50     23.74 o 
  -5   0   3     2434.89     2498.32     49.34 o 
  -4   0   3     1420.75     1267.95     25.45 o 
  -3   0   3     9088.45     8852.81     92.87 o 
  -2   0   3     7974.81     7891.89     76.60 o 
  -1   0   3      517.07      558.25     12.06 o 
   0   0   3    21065.04    23943.68    119.38 o 
   1   0   3      499.75      541.22     11.61 o 
   2   0   3     1333.48     1373.90     27.76 o 
   3   0   3      440.36      491.73     14.09 o 
   4   0   3     1465.53     1540.14     29.83 o 
   5   0   3        1.24       15.10      7.72 o 
   6   0   3      294.52      286.35     15.94 o 
   7   0   3       87.09      104.15     14.13 o 
   8   0   3      999.26     1042.26     33.70 o 
   9   0   3       73.28       79.63     14.58 o 
  10   0   3      176.26      198.56     22.86 o 
  11   0   3       29.53        0.00    113.68 o 
 -12   1   3       15.06        6.20     40.27 o 
 -11   1   3       74.15       71.44     20.91 o 
 -10   1   3       42.81       41.90     17.18 o 
  -9   1   3      288.53      293.31     21.57 o 
  -8   1   3       45.49       36.29     14.08 o 
  -7   1   3       16.89        8.50     24.98 o 
  -6   1   3     3956.94     3753.58     75.07 o 
  -5   1   3     4273.65     4049.03     80.86 o 
  -4   1   3      179.31      168.17     10.45 o 
  -3   1   3     4119.66     4260.36     66.65 o 
  -2   1   3     6862.90     7130.10     75.68 o 
  -1   1   3      767.28      856.83     16.61 o 
   0   1   3       11.01       25.20      5.98 o 
   1   1   3       50.32       47.74      6.27 o 
   2   1   3        9.44       26.47      5.43 o 
   3   1   3     5048.11     5188.00     80.09 o 
   4   1   3      736.64      775.50     19.90 o 
   5   1   3     1132.83     1058.80     25.10 o 
   6   1   3     2802.67     2776.74     56.20 o 
   7   1   3      105.26       97.77     15.37 o 
   8   1   3      372.71      333.87     23.84 o 
   9   1   3       62.97       46.73     16.60 o 
  10   1   3       29.03       14.15     38.86 o 
  11   1   3       17.65       47.90     18.45 o 
 -11   2   3      211.43      192.06     29.09 o 
 -10   2   3      476.29      421.94     27.73 o 
  -9   2   3       16.98       20.19     12.34 o 
  -8   2   3      979.44      963.94     31.70 o 
  -7   2   3      944.11      954.10     28.04 o 
  -6   2   3      464.56      533.86     20.19 o 
  -5   2   3      920.21     1034.21     24.08 o 
  -4   2   3      502.66      566.59     16.47 o 
  -3   2   3     6655.50     6984.27     89.13 o 
  -2   2   3    15976.95    15771.55    122.54 o 
  -1   2   3     5980.93     5546.19     70.13 o 
   0   2   3     2707.50     2424.03     48.04 o 
   1   2   3    19929.16    17247.94    128.14 o 
   2   2   3    21242.38    21281.61    153.93 o 
   3   2   3     1107.00     1290.67     26.49 o 
   4   2   3     7771.76     8425.75    116.64 o 
   5   2   3     4608.75     4728.75     84.26 o 
   6   2   3      132.01      121.37     14.87 o 
   7   2   3       13.11        0.00    116.95 o 
   8   2   3        2.77        0.00    115.22 o 
   9   2   3      132.12      159.89     19.65 o 
  10   2   3      476.78      501.34     34.04 o 
  11   2   3        9.94        0.00    113.85 o 
 -11   3   3       22.11        7.63     82.04 o 
 -10   3   3      408.41      339.91     28.45 o 
  -9   3   3       18.89       22.98     14.85 o 
  -8   3   3       21.17       15.99     24.41 o 
  -7   3   3      837.16      820.37     28.92 o 
  -6   3   3      756.52      761.35     23.79 o 
  -5   3   3     1985.31     2261.50     45.86 o 
  -4   3   3     4646.18     4290.78     82.49 o 
  -3   3   3     1142.22      961.12     20.40 o 
  -2   3   3       16.13       19.68      6.24 o 
  -1   3   3      579.54      433.91     13.23 o 
   0   3   3     1514.78     1461.03     30.36 o 
   1   3   3     1021.98      868.50     18.72 o 
   2   3   3     2670.50     2748.12     54.12 o 
   3   3   3      104.58       75.23      9.64 o 
   4   3   3      166.70      122.37     12.05 o 
   5   3   3     2388.26     2296.16     46.21 o 
   6   3   3      896.93      929.73     29.75 o 
   7   3   3       22.69       27.36     14.36 o 
   8   3   3      931.88      957.26     34.75 o 
   9   3   3      350.55      352.36     25.77 o 
  10   3   3       19.40        0.00    114.88 o 
 -11   4   3       69.02       50.52     23.47 o 
 -10   4   3       70.14      102.31     20.54 o 
  -9   4   3       41.52       29.41     15.75 o 
  -8   4   3      875.92      866.49     31.73 o 
  -7   4   3        4.18        0.00    116.95 o 
  -6   4   3      653.88      604.47     22.32 o 
  -5   4   3      321.47      302.51     16.38 o 
  -4   4   3      527.98      541.75     18.22 o 
  -3   4   3      107.21      118.38     10.74 o 
  -2   4   3     2169.73     2234.60     45.05 o 
  -1   4   3       33.76       40.44      7.79 o 
   0   4   3     4861.10     4752.18     82.91 o 
   1   4   3     6480.95     6313.76     99.17 o 
   2   4   3        5.18        0.00    120.80 o 
   3   4   3     5009.72     4950.52     95.00 o 
   4   4   3     1756.11     1949.86     39.58 o 
   5   4   3        0.05        8.70     20.69 o 
   6   4   3       84.12       69.35     14.27 o 
   7   4   3       73.76       35.34     15.65 o 
   8   4   3      144.78      155.47     18.96 o 
   9   4   3      219.99      203.07     24.74 o 
  10   4   3       16.93        9.01     24.03 o 
 -11   5   3       59.87       31.16     22.36 o 
 -10   5   3        1.47       16.78     17.80 o 
  -9   5   3       49.35       19.93     31.51 o 
  -8   5   3      144.27      116.30     18.35 o 
  -7   5   3      149.95      147.65     18.34 o 
  -6   5   3      502.96      489.22     24.34 o 
  -5   5   3      118.17      126.42     13.90 o 
  -4   5   3     1224.47     1195.10     28.24 o 
  -3   5   3      757.74      797.46     22.43 o 
  -2   5   3     1979.51     2155.93     41.62 o 
  -1   5   3     2399.07     2329.99     46.55 o 
   0   5   3        1.21       11.86     14.49 o 
   1   5   3      449.03      429.43     17.40 o 
   2   5   3      134.48      163.21     13.33 o 
   3   5   3        0.18        3.99     24.98 o 
   4   5   3      139.02      147.65     13.92 o 
   5   5   3      978.61     1064.35     32.94 o 
   6   5   3       22.87       52.40     14.78 o 
   7   5   3      504.35      501.85     27.20 o 
   8   5   3      228.23      205.34     22.60 o 
   9   5   3       56.78        0.00    116.43 o 
  10   5   3       32.84       62.18     22.90 o 
 -10   6   3       11.17       15.77     46.28 o 
  -9   6   3      305.13      363.96     28.14 o 
  -8   6   3      936.42      978.79     36.56 o 
  -7   6   3      204.70      222.59     18.45 o 
  -6   6   3     1091.79     1063.98     34.05 o 
  -5   6   3       65.12       55.06     14.90 o 
  -4   6   3      208.32      254.83     16.84 o 
  -3   6   3      185.44      210.24     14.48 o 
  -2   6   3      645.93      726.69     23.24 o 
  -1   6   3      259.90      253.38     16.07 o 
   0   6   3     4058.62     4097.55     84.25 o 
   1   6   3     1207.64     1232.25     30.27 o 
   2   6   3      453.52      379.05     19.88 o 
   3   6   3     1055.60     1048.86     31.97 o 
   4   6   3     1916.91     1926.38     43.32 o 
   5   6   3       50.29       65.35     15.68 o 
   6   6   3       10.67        0.00    116.09 o 
   7   6   3       62.98       83.11     16.65 o 
   8   6   3       60.71        3.65    176.71 o 
   9   6   3      233.77      257.01     27.65 o 
 -10   7   3      148.17      175.91     26.79 o 
  -9   7   3        1.47        0.00    116.26 o 
  -8   7   3        3.55        0.00    115.91 o 
  -7   7   3       25.90       25.15     15.59 o 
  -6   7   3       25.63        0.00    116.61 o 
  -5   7   3     1605.33     1679.86     41.85 o 
  -4   7   3      751.81      766.68     29.22 o 
  -3   7   3       58.48       53.97     14.84 o 
  -2   7   3     2100.30     1985.59     41.96 o 
  -1   7   3     1593.01     1480.61     35.80 o 
   0   7   3      152.61      204.52     17.52 o 
   1   7   3      524.31      541.75     24.03 o 
   2   7   3       81.02       75.73     15.11 o 
   3   7   3      446.19      527.33     26.57 o 
   4   7   3      148.22      163.93     18.45 o 
   5   7   3      392.30      363.74     24.88 o 
   6   7   3      453.40      512.07     28.75 o 
   7   7   3      742.19      849.21     39.01 o 
   8   7   3      120.91      124.38     25.43 o 
  -9   8   3      245.01      244.61     28.39 o 
  -8   8   3        2.16        0.00    116.43 o 
  -7   8   3      336.63      394.44     27.94 o 
  -6   8   3      178.63      176.51     18.69 o 
  -5   8   3        1.41       19.23     14.73 o 
  -4   8   3      505.10      471.56     26.61 o 
  -3   8   3        0.34        0.00    122.57 o 
  -2   8   3       51.77       24.98     27.61 o 
  -1   8   3      742.80      779.93     30.42 o 
   0   8   3      145.80      152.94     17.40 o 
   1   8   3      405.39      452.78     24.62 o 
   2   8   3     1870.46     1980.04     46.95 o 
   3   8   3      706.41      822.64     33.52 o 
   4   8   3       53.69       36.84     16.67 o 
   5   8   3      701.49      807.74     35.47 o 
   6   8   3      344.28      421.94     30.06 o 
   7   8   3       15.74        0.00    116.26 o 
  -8   9   3       16.62        0.00    116.95 o 
  -7   9   3      125.56      157.32     24.48 o 
  -6   9   3       41.65       48.84     19.35 o 
  -5   9   3       83.86      108.95     20.61 o 
  -4   9   3       82.57       19.83     35.32 o 
  -3   9   3      933.70      951.30     36.74 o 
  -2   9   3      877.37      930.07     35.29 o 
  -1   9   3      560.98      540.17     28.21 o 
   0   9   3      553.63      529.15     28.19 o 
   1   9   3       38.40        0.00    119.92 o 
   2   9   3      201.51      238.44     22.07 o 
   3   9   3       59.25       58.82     20.27 o 
   4   9   3       37.47       28.50     37.37 o 
   5   9   3       34.45       15.06     41.50 o 
   6   9   3      161.48      164.22     25.30 o 
  -7  10   3      206.58      166.56     29.14 o 
  -6  10   3      279.37      287.12     29.41 o 
  -5  10   3       30.16       23.25     20.02 o 
  -4  10   3       32.42        0.00    121.15 o 
  -3  10   3        8.12        7.26     83.35 o 
  -2  10   3        2.33       10.64     40.78 o 
  -1  10   3      520.00      581.54     30.92 o 
   0  10   3       60.65       89.53     19.43 o 
   1  10   3      137.20      142.87     21.43 o 
   2  10   3     1133.65     1176.34     45.53 o 
   3  10   3       54.38        7.60     98.96 o 
   4  10   3      354.62      301.53     29.35 o 
   5  10   3      293.19      306.07     29.58 o 
  -5  11   3       62.53       81.46     24.06 o 
  -4  11   3        0.49        4.19    165.59 o 
  -3  11   3      341.04      366.78     30.64 o 
  -2  11   3      180.39      166.12     27.34 o 
  -1  11   3        1.36       15.72     26.68 o 
   0  11   3      297.00      312.86     30.70 o 
   1  11   3       57.57        7.98    103.65 o 
   2  11   3        2.62        0.00    118.52 o 
   3  11   3        0.65        0.00    118.52 o 
   0 -12   4        0.39       13.22     46.17 o 
   1 -12   4        5.08       22.01     37.10 o 
  -4 -11   4       72.12       39.65     42.51 o 
  -3 -11   4        6.32       36.29     22.15 o 
  -2 -11   4       67.97       53.30     26.34 o 
  -1 -11   4      422.58      454.48     32.41 o 
   0 -11   4        3.69       27.42     36.12 o 
   1 -11   4      228.09      178.17     27.71 o 
   2 -11   4       91.33      118.26     25.66 o 
   3 -11   4       64.51       93.77     23.51 o 
   4 -11   4       37.67       65.26     23.37 o 
  -6 -10   4      244.68      278.35     29.53 o 
  -5 -10   4      169.69      199.04     27.05 o 
  -4 -10   4       15.77       23.69     27.34 o 
  -3 -10   4      209.95      231.31     25.88 o 
  -2 -10   4        4.24        0.00    123.10 o 
  -1 -10   4       17.57        0.00    122.39 o 
   0 -10   4       10.09        0.00    121.86 o 
   1 -10   4       91.42       74.25     19.16 o 
   2 -10   4      225.59      191.91     22.32 o 
   3 -10   4      144.25      145.73     24.38 o 
   4 -10   4       43.65        0.00    122.04 o 
   5 -10   4      144.21      100.36     24.66 o 
   6 -10   4      263.50      234.60     30.76 o 
  -7  -9   4      204.46      185.21     27.18 o 
  -6  -9   4       63.53       11.55     21.32 o 
  -5  -9   4       40.70        0.00    121.68 o 
  -4  -9   4        0.12       20.91     33.04 o 
  -3  -9   4       37.64       88.04     16.18 o 
  -2  -9   4     1831.43     1759.37     47.59 o 
  -1  -9   4      437.89      380.15     25.88 o 
   0  -9   4      185.50      205.34     19.18 o 
   1  -9   4     1503.79     1530.36     43.94 o 
   2  -9   4      674.38      660.38     31.78 o 
   3  -9   4      122.64       94.76     20.10 o 
   4  -9   4        4.30        0.00    121.86 o 
   5  -9   4       69.20       59.52     18.99 o 
   6  -9   4       93.93       63.80     22.38 o 
   7  -9   4      168.07      139.23     25.97 o 
  -8  -8   4       16.70       20.13     37.98 o 
  -7  -8   4      197.34      230.96     22.76 o 
  -6  -8   4       37.01       55.06     15.91 o 
  -5  -8   4       96.85       80.54     17.92 o 
  -4  -8   4     1400.55     1431.69     42.07 o 
  -3  -8   4      504.38      534.12     27.53 o 
  -2  -8   4      161.01      152.66     18.50 o 
  -1  -8   4      606.08      616.24     29.57 o 
   0  -8   4       19.38       12.61     14.18 o 
   1  -8   4      282.49      289.24     21.42 o 
   2  -8   4       34.08       22.54     14.38 o 
   3  -8   4     2227.71     2140.16     50.39 o 
   4  -8   4      635.69      517.21     28.12 o 
   5  -8   4      857.39      772.66     33.74 o 
   6  -8   4      205.05      207.62     23.70 o 
   7  -8   4      120.56       82.59     24.95 o 
   8  -8   4       59.44       59.78     21.58 o 
  -9  -7   4       57.93       48.61     24.76 o 
  -8  -7   4      178.61      212.39     25.13 o 
  -7  -7   4        1.11       16.78     24.40 o 
  -6  -7   4       48.24       62.54     16.51 o 
  -5  -7   4      288.45      311.06     22.61 o 
  -4  -7   4       87.61      108.24     16.41 o 
  -3  -7   4      140.05      134.06     18.13 o 
  -2  -7   4      449.57      467.88     24.30 o 
  -1  -7   4        4.60       32.12     10.74 o 
   0  -7   4     1709.35     1620.41     36.08 o 
   1  -7   4      607.05      608.38     24.63 o 
   2  -7   4       37.36        7.41     13.47 o 
   3  -7   4     1712.20     1623.15     40.68 o 
   4  -7   4       64.05       69.16     15.57 o 
   5  -7   4       76.09       50.20     17.04 o 
   6  -7   4       36.15        3.07    121.33 o 
   7  -7   4        5.27        3.36    122.39 o 
   8  -7   4       21.31        0.00    116.26 o 
   9  -7   4      219.36      238.61     25.59 o 
 -10  -6   4        2.77       29.23     34.16 o 
  -9  -6   4       62.75       81.56     18.75 o 
  -8  -6   4       18.81       16.87     25.91 o 
  -7  -6   4      203.33      240.37     19.88 o 
  -6  -6   4      865.27      890.03     32.49 o 
  -5  -6   4       80.23      116.54     15.43 o 
  -4  -6   4      566.88      588.68     24.77 o 
  -3  -6   4      261.00      266.55     18.15 o 
  -2  -6   4      211.99      192.22     14.94 o 
  -1  -6   4      239.04      276.46     16.22 o 
   0  -6   4      168.38      191.43     13.81 o 
   1  -6   4      108.57      114.95     13.26 o 
   2  -6   4      549.40      523.42     20.77 o 
   3  -6   4       14.35       15.54     21.20 o 
   4  -6   4      527.31      516.18     24.49 o 
   5  -6   4      892.43      923.51     31.72 o 
   6  -6   4      122.95      118.01     16.76 o 
   7  -6   4      633.64      565.78     28.34 o 
   8  -6   4      168.19      168.76     21.52 o 
   9  -6   4      189.12      171.13     25.23 o 
  10  -6   4       67.85       22.17     24.95 o 
 -10  -5   4        1.29        0.00    116.95 o 
  -9  -5   4       38.14       44.58     19.47 o 
  -8  -5   4      659.06      622.74     30.01 o 
  -7  -5   4       16.43       21.64     13.41 o 
  -6  -5   4        4.36       15.14     18.54 o 
  -5  -5   4        0.85        0.00    119.39 o 
  -4  -5   4       20.12       24.69     10.99 o 
  -3  -5   4     1140.48     1190.00     28.57 o 
  -2  -5   4      623.50      517.99     19.37 o 
  -1  -5   4      847.07      967.82     24.35 o 
   0  -5   4     3811.57     3618.57     70.30 o 
   1  -5   4     2053.47     1967.94     40.77 o 
   2  -5   4       13.85       32.76      9.74 o 
   3  -5   4     1490.05     1417.13     30.75 o 
   4  -5   4       65.83       73.86     12.38 o 
   5  -5   4        3.11       12.41     10.15 o 
   6  -5   4      329.65      330.36     22.48 o 
   7  -5   4      457.86      400.55     25.66 o 
   8  -5   4       63.26       89.75     16.34 o 
   9  -5   4      480.23      555.84     34.77 o 
  10  -5   4      123.53      134.45     25.65 o 
 -11  -4   4       41.95       98.33     21.49 o 
 -10  -4   4       87.51        7.45    113.51 o 
  -9  -4   4      243.62      230.45     22.73 o 
  -8  -4   4      102.92      102.54     17.81 o 
  -7  -4   4      332.99      334.91     21.18 o 
  -6  -4   4       80.48       96.20     14.36 o 
  -5  -4   4     2452.39     2388.96     48.25 o 
  -4  -4   4     3809.67     3606.30     72.90 o 
  -3  -4   4      326.79      364.61     16.03 o 
  -2  -4   4     1772.96     1635.52     33.95 o 
  -1  -4   4     2570.69     2401.73     47.26 o 
   0  -4   4     3530.82     3499.45     63.09 o 
   1  -4   4      347.64      339.07     13.79 o 
   2  -4   4      494.09      416.60     16.21 o 
   3  -4   4      635.65      599.46     19.44 o 
   4  -4   4     3153.34     2933.13     60.22 o 
   5  -4   4     1351.29     1267.55     30.70 o 
   6  -4   4      416.72      406.70     21.51 o 
   7  -4   4     1349.64     1260.69     36.66 o 
   8  -4   4       35.61       12.17     26.61 o 
   9  -4   4       49.66       36.64     18.06 o 
  10  -4   4       76.40       58.13     22.14 o 
 -11  -3   4        2.77       34.27     21.52 o 
 -10  -3   4       76.05       87.51     19.21 o 
  -9  -3   4      545.63      553.70     29.90 o 
  -8  -3   4       36.77       11.16     30.64 o 
  -7  -3   4      849.33      799.06     29.19 o 
  -6  -3   4     3739.98     3819.90     73.63 o 
  -5  -3   4        1.01        0.00    117.82 o 
  -4  -3   4       41.29       49.08      8.98 o 
  -3  -3   4      164.48      166.26     11.12 o 
  -2  -3   4      776.49      846.24     18.81 o 
  -1  -3   4     6416.73     5701.04     83.10 o 
   0  -3   4     3891.04     3716.13     67.78 o 
   1  -3   4     1074.55     1114.15     22.34 o 
   2  -3   4     3838.67     3543.21     70.24 o 
   3  -3   4      677.15      546.25     17.50 o 
   4  -3   4      768.54      702.73     21.35 o 
   5  -3   4       53.94       15.63     18.12 o 
   6  -3   4       84.90       82.80     14.04 o 
   7  -3   4        4.15        0.00    117.65 o 
   8  -3   4      385.08      385.03     24.04 o 
   9  -3   4      167.24      162.77     21.42 o 
  10  -3   4       99.87       74.25     23.27 o 
  11  -3   4      264.73      240.19     31.30 o 
 -11  -2   4      145.44      170.68     23.57 o 
 -10  -2   4        6.34        0.00    115.74 o 
  -9  -2   4      109.03      118.51     17.79 o 
  -8  -2   4       39.44       43.53     15.42 o 
  -7  -2   4        6.74        6.90     28.72 o 
  -6  -2   4      111.69       82.07     10.90 o 
  -5  -2   4     1983.53     1887.25     35.98 o 
  -4  -2   4        5.63       25.32      6.57 o 
  -3  -2   4     5484.93     5157.81     80.67 o 
  -2  -2   4     2672.38     2381.76     44.30 o 
  -1  -2   4     9102.06     8631.11     92.76 o 
   0  -2   4    18294.89    18328.23    135.17 o 
   1  -2   4     1408.98     1333.83     27.35 o 
   2  -2   4      283.70      290.40     11.60 o 
   3  -2   4      191.39      220.23     12.12 o 
   4  -2   4     1366.50     1465.81     31.28 o 
   5  -2   4      253.93      275.14     14.87 o 
   6  -2   4     3208.99     3036.64     61.27 o 
   7  -2   4     2062.61     2102.53     45.26 o 
   8  -2   4      610.28      608.66     28.55 o 
   9  -2   4      893.57      828.84     36.91 o 
  10  -2   4       80.89       92.78     22.51 o 
  11  -2   4       46.75       58.30     18.89 o 
 -11  -1   4       33.79        0.00    114.71 o 
 -10  -1   4      128.89      154.62     22.43 o 
  -9  -1   4      307.94      274.39     23.30 o 
  -8  -1   4      353.38      353.22     22.82 o 
  -7  -1   4     1012.21     1048.86     29.40 o 
  -6  -1   4      266.51      281.00     15.22 o 
  -5  -1   4     3420.14     3352.04     65.69 o 
  -4  -1   4      757.84      689.26     17.57 o 
  -3  -1   4        6.71        0.00    101.37 o 
  -2  -1   4      200.05      165.97      8.33 o 
  -1  -1   4       49.82       68.69      6.68 o 
   0  -1   4      949.68      956.55     20.00 o 
   1  -1   4     1045.18     1156.97     23.54 o 
   2  -1   4     9313.19     9724.05    101.81 o 
   3  -1   4      347.79      368.52     13.72 o 
   4  -1   4      782.47      772.66     20.18 o 
   5  -1   4     1274.11     1228.67     27.84 o 
   6  -1   4      325.03      336.16     17.89 o 
   7  -1   4      493.10      568.21     24.07 o 
   8  -1   4      887.62      839.65     32.22 o 
   9  -1   4       43.95       76.02     14.84 o 
  10  -1   4       63.86       40.37     21.12 o 
  11  -1   4      107.93      124.38     22.52 o 
 -12   0   4       90.87      121.24     25.48 o 
 -11   0   4      115.47      146.14     22.36 o 
 -10   0   4      125.48      128.47     19.42 o 
  -9   0   4      168.18      171.27     17.67 o 
  -8   0   4       43.53       33.48     13.85 o 
  -7   0   4        9.95       18.20     10.16 o 
  -6   0   4     1236.84     1192.74     27.82 o 
  -5   0   4     2226.13     2264.20     44.27 o 
  -4   0   4        1.52        4.62      6.17 o 
  -3   0   4    17843.78    16811.18    135.34 o 
  -2   0   4    10870.03    10620.97     97.05 o 
  -1   0   4     2141.32     2088.51     40.44 o 
   0   0   4    13282.83    14722.40    108.75 o 
   1   0   4      491.48      550.50     13.04 o 
   2   0   4     1484.75     1591.77     32.14 o 
   3   0   4      712.33      738.98     18.20 o 
   4   0   4     1100.18     1053.27     23.20 o 
   5   0   4       20.26        7.20     23.79 o 
   6   0   4     1827.43     1871.51     38.28 o 
   7   0   4      784.99      781.52     28.23 o 
   8   0   4      582.93      590.05     27.56 o 
   9   0   4      196.48      215.04     21.46 o 
  10   0   4        0.84        0.00    113.68 o 
  11   0   4       36.18       32.37     41.25 o 
 -12   1   4       20.19       51.25     19.98 o 
 -11   1   4       22.12       45.49     22.04 o 
 -10   1   4      262.61      275.52     22.98 o 
  -9   1   4      444.61      478.74     25.32 o 
  -8   1   4      970.85      945.36     31.05 o 
  -7   1   4     3402.54     3329.74     69.40 o 
  -6   1   4       42.05       39.08     10.28 o 
  -5   1   4      733.49      623.30     19.54 o 
  -4   1   4     2181.02     2225.50     43.89 o 
  -3   1   4        4.93        6.55      5.95 o 
  -2   1   4      164.73      144.77      8.46 o 
  -1   1   4     3709.49     4339.22     60.54 o 
   0   1   4     2143.08     2240.51     39.20 o 
   1   1   4     8723.79     7796.43     85.15 o 
   2   1   4     2239.77     2109.82     43.25 o 
   3   1   4       18.93       22.44      7.74 o 
   4   1   4     8635.59     9422.12    124.45 o 
   5   1   4      730.24      844.26     23.41 o 
   6   1   4       77.03       88.89     12.62 o 
   7   1   4      147.00      169.35     16.39 o 
   8   1   4        8.93       16.92     26.74 o 
   9   1   4       43.88       38.59     17.41 o 
  10   1   4      372.27      387.49     30.60 o 
  11   1   4      109.88      115.20     24.23 o 
 -11   2   4       51.77       47.51     20.41 o 
 -10   2   4      538.64      584.55     31.27 o 
  -9   2   4      743.44      730.98     31.29 o 
  -8   2   4      175.55      216.54     19.87 o 
  -7   2   4      133.20      164.37     16.15 o 
  -6   2   4      944.02      878.22     24.88 o 
  -5   2   4       29.11       41.16      9.97 o 
  -4   2   4     3739.15     3915.15     75.96 o 
  -3   2   4     6760.29     7266.79     94.78 o 
  -2   2   4     1059.40     1182.19     24.58 o 
  -1   2   4    13239.31    13962.92    117.98 o 
   0   2   4    15721.00    15108.99    128.30 o 
   1   2   4      272.59      224.63     10.37 o 
   2   2   4     1529.83     1260.29     25.37 o 
   3   2   4     2299.62     2546.76     48.10 o 
   4   2   4      239.28      234.42     13.72 o 
   5   2   4     3085.07     3216.16     64.99 o 
   6   2   4      609.32      541.22     23.76 o 
   7   2   4     1110.89     1124.40     35.76 o 
   8   2   4     1970.67     2076.60     48.60 o 
   9   2   4      241.14      242.31     24.37 o 
  10   2   4      135.06      122.12     24.95 o 
 -11   3   4        3.61       22.92     35.04 o 
 -10   3   4      398.53      372.23     27.80 o 
  -9   3   4        0.07        6.03     64.88 o 
  -8   3   4      633.71      616.81     28.74 o 
  -7   3   4     1440.36     1381.48     36.27 o 
  -6   3   4     1632.22     1603.56     33.62 o 
  -5   3   4     3668.74     3962.86     75.71 o 
  -4   3   4      356.51      355.57     14.76 o 
  -3   3   4     5475.37     6164.99     94.43 o 
  -2   3   4       53.84       66.36      7.76 o 
  -1   3   4     1312.36     1347.95     27.91 o 
   0   3   4      156.03      149.03      9.56 o 
   1   3   4     1984.14     1845.10     36.55 o 
   2   3   4      225.57      247.28     12.13 o 
   3   3   4     5274.36     4984.11     91.31 o 
   4   3   4     2859.55     2860.47     58.86 o 
   5   3   4      314.33      323.99     16.95 o 
   6   3   4     1745.72     1833.90     41.30 o 
   7   3   4        7.80        0.00    118.00 o 
   8   3   4      185.48      155.47     19.10 o 
   9   3   4      142.18       91.26     21.57 o 
  10   3   4      167.89      188.46     24.61 o 
 -11   4   4        5.16       15.90     40.78 o 
 -10   4   4       65.00       85.40     20.34 o 
  -9   4   4       80.26       50.85     16.83 o 
  -8   4   4      158.36      196.33     18.92 o 
  -7   4   4      388.04      408.08     23.38 o 
  -6   4   4      377.46      414.98     20.11 o 
  -5   4   4     1131.80     1269.97     29.11 o 
  -4   4   4     4844.00     5065.34     98.51 o 
  -3   4   4     3615.27     3960.01     71.40 o 
  -2   4   4     1259.76     1515.74     29.15 o 
  -1   4   4    13918.36    13902.66    147.15 o 
   0   4   4     1380.57     1412.86     28.57 o 
   1   4   4      494.34      559.59     17.71 o 
   2   4   4     1740.90     1935.36     38.93 o 
   3   4   4       96.00       97.21     12.53 o 
   4   4   4        6.29       14.02      8.92 o 
   5   4   4      259.46      253.74     18.43 o 
   6   4   4        7.95       31.92     13.59 o 
   7   4   4      955.12      916.28     33.66 o 
   8   4   4      487.84      486.46     29.28 o 
   9   4   4       42.00       51.25     19.49 o 
  10   4   4      592.45      514.64     35.52 o 
 -11   5   4      117.48      139.36     23.84 o 
 -10   5   4      101.43      117.03     25.04 o 
  -9   5   4        3.24        0.00    116.43 o 
  -8   5   4     2836.36     2774.95     56.18 o 
  -7   5   4      151.83      147.65     17.78 o 
  -6   5   4     1021.27     1096.04     32.30 o 
  -5   5   4      888.96      904.64     26.62 o 
  -4   5   4        1.29        0.00     64.88 o 
  -3   5   4        5.34        0.00     73.96 o 
  -2   5   4      275.93      233.38     14.39 o 
  -1   5   4       23.01       46.11      8.78 o 
   0   5   4     2937.50     2783.92     57.47 o 
   1   5   4     3089.66     2723.79     52.70 o 
   2   5   4        4.42        0.00     73.28 o 
   3   5   4     1648.68     1625.90     34.31 o 
   4   5   4     2821.15     3090.02     62.44 o 
   5   5   4        9.48        0.00    117.13 o 
   6   5   4      440.44      422.64     24.72 o 
   7   5   4        6.96       23.91     15.48 o 
   8   5   4       13.25        0.00    115.74 o 
   9   5   4       24.68       22.06     22.65 o 
 -10   6   4      441.24      451.34     33.50 o 
  -9   6   4       51.17       41.53     20.84 o 
  -8   6   4       58.74       46.11     16.87 o 
  -7   6   4      318.64      269.34     22.34 o 
  -6   6   4       51.83       49.00     15.33 o 
  -5   6   4      843.44      911.14     31.51 o 
  -4   6   4     1078.52      981.63     30.57 o 
  -3   6   4      239.23      209.91     15.78 o 
  -2   6   4     4633.42     5127.70     93.43 o 
  -1   6   4     5201.06     5528.46     97.01 o 
   0   6   4      645.29      683.61     23.73 o 
   1   6   4     1181.42     1052.91     27.98 o 
   2   6   4     1038.52      967.82     28.59 o 
   3   6   4      741.65      767.62     27.98 o 
   4   6   4       29.34       20.65     26.29 o 
   5   6   4      269.33      318.10     22.66 o 
   6   6   4      199.75      170.53     19.71 o 
   7   6   4      767.49      746.71     33.79 o 
   8   6   4      334.71      333.46     30.87 o 
   9   6   4       37.18       32.83     23.73 o 
 -10   7   4        0.43        4.22    128.87 o 
  -9   7   4      154.27      159.75     25.96 o 
  -8   7   4       86.45       96.87     19.32 o 
  -7   7   4      369.12      365.91     23.87 o 
  -6   7   4     1350.55     1436.42     41.28 o 
  -5   7   4     1434.14     1396.28     39.43 o 
  -4   7   4      815.86      821.02     30.56 o 
  -3   7   4      970.72      927.31     32.48 o 
  -2   7   4      414.87      474.28     22.98 o 
  -1   7   4      240.00      286.35     19.78 o 
   0   7   4      544.84      638.41     26.09 o 
   1   7   4      245.91      259.38     19.37 o 
   2   7   4     2088.06     2025.22     45.44 o 
   3   7   4     2301.33     2189.78     47.78 o 
   4   7   4       33.42       28.68     15.37 o 
   5   7   4     1376.10     1274.83     40.91 o 
   6   7   4      767.59      785.33     35.93 o 
   7   7   4       46.69       48.29     20.18 o 
   8   7   4       73.07       89.32     23.05 o 
  -9   8   4       69.78       76.12     23.86 o 
  -8   8   4      137.65      127.18     26.10 o 
  -7   8   4       34.72       42.26     21.02 o 
  -6   8   4       42.33       52.56     15.38 o 
  -5   8   4      100.32       76.42     17.56 o 
  -4   8   4     1445.44     1545.48     42.82 o 
  -3   8   4       31.82        0.00    122.57 o 
  -2   8   4      933.63      966.05     34.56 o 
  -1   8   4      706.11      773.92     31.25 o 
   0   8   4      509.19      588.13     27.51 o 
   1   8   4     1445.45     1641.49     42.75 o 
   2   8   4       55.10       80.85     16.53 o 
   3   8   4      124.61      117.52     19.06 o 
   4   8   4       13.03       24.75     14.39 o 
   5   8   4       35.06       20.65     32.63 o 
   6   8   4      181.03      195.70     25.08 o 
   7   8   4       86.41      117.28     21.50 o 
  -8   9   4      114.56      151.82     23.35 o 
  -7   9   4       94.55      151.96     24.34 o 
  -6   9   4      323.42      308.26     29.48 o 
  -5   9   4        0.06        0.00    119.04 o 
  -4   9   4      426.31      487.46     28.06 o 
  -3   9   4      233.73      250.68     22.63 o 
  -2   9   4       86.94       70.11     18.24 o 
  -1   9   4        0.61        0.00    119.57 o 
   0   9   4      129.16      105.31     18.75 o 
   1   9   4       72.89       62.62     16.79 o 
   2   9   4      301.41      372.89     26.51 o 
   3   9   4      203.47      243.19     24.06 o 
   4   9   4       11.61       29.04     29.90 o 
   5   9   4      494.26      569.56     34.39 o 
   6   9   4       61.17       67.38     23.56 o 
  -6  10   4        0.96        8.21     63.59 o 
  -5  10   4       67.57      101.73     24.83 o 
  -4  10   4        1.10        3.81    138.89 o 
  -3  10   4      203.34      263.41     29.09 o 
  -2  10   4     1019.51     1000.20     45.21 o 
  -1  10   4       89.40      107.42     20.11 o 
   0  10   4      430.67      474.77     30.65 o 
   1  10   4      881.21      951.65     40.95 o 
   2  10   4      213.24      195.86     26.20 o 
   3  10   4       42.82       23.14     36.62 o 
   4  10   4      131.65       95.87     25.44 o 
   5  10   4       98.33      107.77     26.15 o 
  -4  11   4      481.82      535.43     37.02 o 
  -3  11   4       22.34       20.75     31.89 o 
  -2  11   4       31.33       12.13     42.44 o 
  -1  11   4      113.23       86.87     24.00 o 
   0  11   4        8.51       19.98     35.10 o 
   1  11   4      125.82      156.75     25.28 o 
   2  11   4       37.83       24.98     23.13 o 
  -4 -11   5       17.27        0.00    124.35 o 
  -3 -11   5      105.82      107.06     27.47 o 
  -2 -11   5      207.21      233.04     28.06 o 
  -1 -11   5        3.40       16.09     38.26 o 
   0 -11   5       22.48        0.00    121.68 o 
   1 -11   5        0.46       23.97     30.94 o 
   2 -11   5        0.98       16.27     32.54 o 
   3 -11   5       67.06       83.21     22.04 o 
   4 -11   5       56.46       13.06     58.82 o 
  -6 -10   5      112.37      130.27     26.55 o 
  -5 -10   5       18.45       48.84     21.17 o 
  -4 -10   5       21.47        0.00    125.07 o 
  -3 -10   5       56.24       97.21     19.24 o 
  -2 -10   5      197.94      221.41     25.66 o 
  -1 -10   5       68.04      104.85     19.52 o 
   0 -10   5       25.52        0.00    122.04 o 
   1 -10   5      508.12      457.14     29.59 o 
   2 -10   5      374.81      379.71     27.19 o 
   3 -10   5        0.66        7.51     46.94 o 
   4 -10   5      183.13      165.53     25.55 o 
   5 -10   5        3.73        4.12    150.86 o 
   6 -10   5       10.78       21.17     22.24 o 
  -7  -9   5       98.14      114.83     23.22 o 
  -6  -9   5       66.81       31.48     40.10 o 
  -5  -9   5        1.23        0.00    123.10 o 
  -4  -9   5      169.09      163.50     22.05 o 
  -3  -9   5     1472.61     1448.48     44.91 o 
  -2  -9   5        2.63        3.25     99.12 o 
  -1  -9   5       34.45       33.68     15.74 o 
   0  -9   5     1365.12     1347.12     41.64 o 
   1  -9   5       67.99       67.10     16.54 o 
   2  -9   5       71.97       48.45     19.66 o 
   3  -9   5      108.22      123.63     19.30 o 
   4  -9   5      130.52      150.84     19.37 o 
   5  -9   5      290.06      254.10     30.20 o 
   6  -9   5      409.19      414.06     32.32 o 
   7  -9   5       48.86        0.00    119.39 o 
  -8  -8   5       91.74       67.66     25.38 o 
  -7  -8   5      157.32      157.60     24.78 o 
  -6  -8   5      173.64      191.28     23.54 o 
  -5  -8   5      203.31      201.61     19.98 o 
  -4  -8   5      375.38      345.79     26.79 o 
  -3  -8   5        2.48        0.00    124.17 o 
  -2  -8   5       11.41       32.57     13.99 o 
  -1  -8   5        3.27        0.00    123.64 o 
   0  -8   5     1315.38     1284.97     37.01 o 
   1  -8   5      454.79      470.58     26.83 o 
   2  -8   5      121.82      137.76     17.71 o 
   3  -8   5     2069.01     1805.83     45.80 o 
   4  -8   5      422.01      394.44     26.36 o 
   5  -8   5       38.11       32.05     17.09 o 
   6  -8   5      117.82      132.09     20.34 o 
   7  -8   5       21.16       27.18     18.93 o 
   8  -8   5        5.56        0.00    118.00 o 
  -9  -7   5        1.54       12.37     39.16 o 
  -8  -7   5       32.23       22.49     31.80 o 
  -7  -7   5        4.13        4.57     25.38 o 
  -6  -7   5      336.27      310.06     25.17 o 
  -5  -7   5       46.97       58.56     16.93 o 
  -4  -7   5     1194.40     1256.26     38.20 o 
  -3  -7   5      216.97      243.19     18.40 o 
  -2  -7   5        2.94       15.06     20.38 o 
  -1  -7   5     2192.34     2123.39     43.92 o 
   0  -7   5      158.97      142.05     16.63 o 
   1  -7   5       63.72       80.23     14.13 o 
   2  -7   5        5.33        0.00    124.53 o 
   3  -7   5       14.61        5.30     72.86 o 
   4  -7   5        2.49       22.33     24.93 o 
   5  -7   5      459.81      406.02     24.92 o 
   6  -7   5       41.68       41.68     15.16 o 
   7  -7   5      204.10      210.57     23.05 o 
   8  -7   5      208.94      193.48     26.20 o 
   9  -7   5       11.93        0.00    117.30 o 
 -10  -6   5        5.01       12.73     40.37 o 
  -9  -6   5       29.23       44.43     21.93 o 
  -8  -6   5      477.58      477.74     29.51 o 
  -7  -6   5       88.59       90.29     16.71 o 
  -6  -6   5      512.49      501.85     27.20 o 
  -5  -6   5      368.99      420.31     23.26 o 
  -4  -6   5      103.77      119.87     15.40 o 
  -3  -6   5        4.72       20.34     21.08 o 
  -2  -6   5        5.12        0.00    123.46 o 
  -1  -6   5       74.64       91.37     12.58 o 
   0  -6   5     1193.23     1192.35     28.99 o 
   1  -6   5     1142.99     1020.03     27.90 o 
   2  -6   5       13.72        9.95     11.77 o 
   3  -6   5     1470.47     1459.73     35.11 o 
   4  -6   5      356.44      358.78     21.06 o 
   5  -6   5      317.42      317.49     21.83 o 
   6  -6   5      415.47      411.98     25.10 o 
   7  -6   5      195.69      145.86     21.10 o 
   8  -6   5        3.12       10.68     40.99 o 
   9  -6   5       23.04       17.77     20.18 o 
 -10  -5   5       54.39       82.38     23.58 o 
  -9  -5   5       50.08       78.92     19.86 o 
  -8  -5   5       40.34       66.92     15.68 o 
  -7  -5   5      155.96      150.00     19.32 o 
  -6  -5   5       13.10        9.38     13.03 o 
  -5  -5   5     1091.56     1096.42     32.68 o 
  -4  -5   5     3047.75     2963.32     58.67 o 
  -3  -5   5       79.90       75.23     12.20 o 
  -2  -5   5     2649.64     2536.46     51.43 o 
  -1  -5   5     6039.62     5719.90    104.68 o 
   0  -5   5      178.62      196.01     12.87 o 
   1  -5   5      709.13      647.61     21.37 o 
   2  -5   5      700.14      651.66     22.01 o 
   3  -5   5      111.97      119.00     12.87 o 
   4  -5   5      735.72      694.63     24.52 o 
   5  -5   5      891.55      877.55     30.58 o 
   6  -5   5       33.55       53.80     14.06 o 
   7  -5   5     1611.15     1555.31     42.95 o 
   8  -5   5      399.86      438.89     27.10 o 
   9  -5   5       27.39        0.00    116.95 o 
  10  -5   5       52.74       54.89     23.28 o 
 -11  -4   5        0.46       11.13     21.72 o 
 -10  -4   5       17.86        0.00    118.34 o 
  -9  -4   5      455.25      464.94     29.11 o 
  -8  -4   5      107.70      110.97     19.00 o 
  -7  -4   5      777.79      854.51     31.51 o 
  -6  -4   5     2301.78     2247.49     44.11 o 
  -5  -4   5      129.40      128.47     13.25 o 
  -4  -4   5      727.18      687.48     22.31 o 
  -3  -4   5     1759.81     1717.27     34.79 o 
  -2  -4   5        0.08       10.79      6.89 o 
  -1  -4   5     1071.96     1080.33     23.49 o 
   0  -4   5     3481.75     3392.89     64.10 o 
   1  -4   5       20.56        9.42     17.62 o 
   2  -4   5    11791.64    11806.38    144.24 o 
   3  -4   5     6389.85     6058.56    107.74 o 
   4  -4   5       24.57       13.85     14.65 o 
   5  -4   5     3251.78     3304.26     69.78 o 
   6  -4   5      910.14      846.90     29.72 o 
   7  -4   5        1.52        8.47     32.44 o 
   8  -4   5       91.86       83.83     15.79 o 
   9  -4   5       44.37       47.12     18.61 o 
  10  -4   5       21.78        0.00    117.30 o 
 -11  -3   5      113.68      136.56     25.46 o 
 -10  -3   5       12.07        0.00    118.00 o 
  -9  -3   5      298.62      365.47     24.94 o 
  -8  -3   5       44.19       38.44     15.20 o 
  -7  -3   5      392.10      404.19     21.44 o 
  -6  -3   5      617.82      605.31     22.89 o 
  -5  -3   5     2334.22     2484.73     50.90 o 
  -4  -3   5      540.75      483.47     17.46 o 
  -3  -3   5      332.43      259.19     13.15 o 
  -2  -3   5     3154.90     2835.64     55.58 o 
  -1  -3   5      784.75      747.02     18.30 o 
   0  -3   5      394.56      342.01     13.64 o 
   1  -3   5     4862.20     5198.63     85.89 o 
   2  -3   5      247.80      257.92     13.48 o 
   3  -3   5      156.49      127.44     11.40 o 
   4  -3   5       22.65       37.33      8.32 o 
   5  -3   5      574.50      639.27     23.24 o 
   6  -3   5      209.91      206.15     19.22 o 
   7  -3   5     1957.21     1952.87     46.13 o 
   8  -3   5        1.19       18.39     24.91 o 
   9  -3   5      595.37      614.84     32.63 o 
  10  -3   5      395.61      459.08     30.14 o 
 -11  -2   5      265.27      245.67     28.63 o 
 -10  -2   5       66.23       75.04     19.16 o 
  -9  -2   5      617.29      585.93     29.93 o 
  -8  -2   5      145.06      152.52     17.79 o 
  -7  -2   5      744.50      746.09     27.58 o 
  -6  -2   5     1012.19      843.93     25.05 o 
  -5  -2   5     1062.65     1210.84     26.85 o 
  -4  -2   5      506.25      476.75     16.35 o 
  -3  -2   5     1226.22     1269.57     26.28 o 
  -2  -2   5     2602.38     2446.98     47.70 o 
  -1  -2   5       79.87       63.71      7.34 o 
   0  -2   5     3375.93     3294.48     62.52 o 
   1  -2   5      183.91      223.44     10.68 o 
   2  -2   5     1896.80     1852.41     36.14 o 
   3  -2   5      692.99      721.20     19.80 o 
   4  -2   5     1762.51     1743.70     35.53 o 
   5  -2   5     3356.53     3135.60     64.17 o 
   6  -2   5      194.86      232.17     18.67 o 
   7  -2   5     2295.85     2320.69     48.64 o 
   8  -2   5       22.52       19.93     13.88 o 
   9  -2   5       30.28       40.51     16.10 o 
  10  -2   5       37.54       34.21     35.43 o 
 -11  -1   5      290.20      310.66     30.20 o 
 -10  -1   5      410.51      334.08     26.75 o 
  -9  -1   5      326.58      315.07     23.76 o 
  -8  -1   5       12.81        5.20     44.13 o 
  -7  -1   5       18.35        0.00    117.82 o 
  -6  -1   5       97.13       70.97     12.14 o 
  -5  -1   5     3186.72     2992.42     63.31 o 
  -4  -1   5     2047.75     1922.40     37.81 o 
  -3  -1   5     3013.96     2795.91     50.99 o 
  -2  -1   5    11748.99    11111.75    108.83 o 
  -1  -1   5     1613.36     1451.51     27.66 o 
   0  -1   5     7168.85     7896.93     90.74 o 
   1  -1   5     2096.61     2393.95     45.52 o 
   2  -1   5       61.15       77.51      8.19 o 
   3  -1   5        6.90       13.60      7.32 o 
   4  -1   5      353.71      362.66     15.34 o 
   5  -1   5        2.20        0.00    116.61 o 
   6  -1   5     1159.68     1197.84     32.59 o 
   7  -1   5     1139.21     1168.19     34.51 o 
   8  -1   5       48.68       47.82     15.38 o 
   9  -1   5      515.54      480.73     29.85 o 
  10  -1   5       76.23       74.55     21.45 o 
 -12   0   5        8.10        0.00    115.57 o 
 -11   0   5       46.70       61.82     21.59 o 
 -10   0   5       53.03       30.91     18.48 o 
  -9   0   5     1289.52     1205.32     38.21 o 
  -8   0   5      676.72      732.51     28.86 o 
  -7   0   5     3407.85     3359.27     70.36 o 
  -6   0   5     1507.23     1435.13     30.52 o 
  -5   0   5      933.29      890.03     23.36 o 
  -4   0   5     3041.99     2855.01     56.38 o 
  -3   0   5     1142.37      986.26     19.95 o 
  -2   0   5        3.38       21.96      5.85 o 
  -1   0   5    18596.24    18362.04    130.68 o 
   0   0   5      523.33      650.50     15.34 o 
   1   0   5     4087.20     4650.28     69.63 o 
   2   0   5    12404.10    12556.36    123.32 o 
   3   0   5      701.94      758.22     19.06 o 
   4   0   5     1648.46     1592.22     31.24 o 
   5   0   5     2851.09     2893.94     60.42 o 
   6   0   5      100.53       93.55     13.61 o 
   7   0   5       14.31        7.70     34.58 o 
   8   0   5      218.23      214.37     20.60 o 
   9   0   5        0.88       13.26     25.25 o 
  10   0   5       84.56       98.44     21.73 o 
 -11   1   5      230.71      244.61     28.39 o 
 -10   1   5      184.64      176.81     21.42 o 
  -9   1   5     1968.27     1966.43     47.29 o 
  -8   1   5      397.32      385.48     23.83 o 
  -7   1   5      533.87      521.87     22.03 o 
  -6   1   5        3.69        0.00    117.47 o 
  -5   1   5        7.42        7.95      7.65 o 
  -4   1   5      892.81      826.23     20.22 o 
  -3   1   5     7089.23     6974.79     94.75 o 
  -2   1   5     1477.02     1494.62     29.83 o 
  -1   1   5     8271.80     9272.94     98.33 o 
   0   1   5     4391.17     4675.85     69.82 o 
   1   1   5     1287.26     1243.03     23.60 o 
   2   1   5     1061.24      984.48     20.65 o 
   3   1   5     1776.79     1899.09     36.59 o 
   4   1   5      102.40      153.50     11.53 o 
   5   1   5      471.02      453.27     18.84 o 
   6   1   5      727.13      674.15     26.22 o 
   7   1   5        6.64        4.36     19.26 o 
   8   1   5     1429.09     1369.70     41.15 o 
   9   1   5      500.51      478.49     30.53 o 
  10   1   5        2.87        0.00    114.54 o 
 -11   2   5      217.37      180.91     27.32 o 
 -10   2   5      145.47      167.44     21.87 o 
  -9   2   5       73.62       96.31     16.92 o 
  -8   2   5      105.57      127.18     16.51 o 
  -7   2   5      815.72      788.19     27.39 o 
  -6   2   5       48.91       30.78     10.89 o 
  -5   2   5     3787.58     3810.09     72.83 o 
  -4   2   5     1488.10     1486.73     30.19 o 
  -3   2   5     2020.45     2016.04     41.26 o 
  -2   2   5     2965.48     2996.76     53.41 o 
  -1   2   5       56.25       32.25      6.96 o 
   0   2   5      103.34      109.31      9.49 o 
   1   2   5     1788.88     1446.76     29.35 o 
   2   2   5       12.75       30.72      7.11 o 
   3   2   5      257.50      173.21     12.24 o 
   4   2   5     5637.37     5392.64    103.31 o 
   5   2   5      224.74      207.29     16.50 o 
   6   2   5      824.41      798.10     27.56 o 
   7   2   5     1812.57     1644.71     42.79 o 
   8   2   5        5.80        0.00    115.74 o 
   9   2   5       75.50       70.39     20.94 o 
  10   2   5        2.29       27.83     20.65 o 
 -11   3   5       76.31       23.42     38.21 o 
 -10   3   5       69.17       78.32     18.88 o 
  -9   3   5      415.50      452.06     27.02 o 
  -8   3   5      255.06      245.32     20.26 o 
  -7   3   5      509.93      510.78     24.36 o 
  -6   3   5      230.76      274.95     17.12 o 
  -5   3   5      551.50      520.83     19.94 o 
  -4   3   5      134.50      136.03     10.98 o 
  -3   3   5      234.01      164.66     11.50 o 
  -2   3   5      151.69      171.72     10.70 o 
  -1   3   5     5735.44     5469.57     88.10 o 
   0   3   5     1589.29     1426.12     28.71 o 
   1   3   5      531.21      436.28     15.64 o 
   2   3   5     2245.67     1769.85     36.28 o 
   3   3   5       17.08       17.53      8.98 o 
   4   3   5        4.87       12.85      9.76 o 
   5   3   5        4.78        0.00    116.61 o 
   6   3   5      224.79      255.73     19.78 o 
   7   3   5       22.50        9.63     13.48 o 
   8   3   5       78.37      121.12     18.98 o 
   9   3   5      230.96      190.96     26.65 o 
  10   3   5       40.83        0.00    115.40 o 
 -11   4   5       50.58        0.00    116.78 o 
 -10   4   5       15.78       29.10     33.73 o 
  -9   4   5        8.27       24.98     14.80 o 
  -8   4   5      584.94      625.57     30.36 o 
  -7   4   5     1113.42     1026.57     33.81 o 
  -6   4   5     1792.90     1719.15     39.52 o 
  -5   4   5     4757.41     4689.82     88.58 o 
  -4   4   5      315.20      339.91     16.11 o 
  -3   4   5     1003.41      923.85     23.45 o 
  -2   4   5     1026.48      945.36     23.02 o 
  -1   4   5        2.13       13.93      6.52 o 
   0   4   5     2427.51     2462.72     51.24 o 
   1   4   5      347.47      264.89     14.03 o 
   2   4   5      157.59      172.76     13.42 o 
   3   4   5     2114.55     2065.76     40.74 o 
   4   4   5     2196.83     2181.29     44.51 o 
   5   4   5        0.59        0.00    116.43 o 
   6   4   5     1046.18     1082.94     34.72 o 
   7   4   5      279.11      328.71     24.07 o 
   8   4   5       98.78      120.62     18.07 o 
   9   4   5      125.33      106.71     23.21 o 
 -11   5   5        1.26        0.00    116.95 o 
 -10   5   5      519.39      545.46     35.24 o 
  -9   5   5      300.37      299.17     26.69 o 
  -8   5   5      110.44      106.24     17.78 o 
  -7   5   5      599.41      617.37     29.32 o 
  -6   5   5      202.60      161.61     17.60 o 
  -5   5   5      113.78      108.24     16.53 o 
  -4   5   5      490.09      505.92     20.67 o 
  -3   5   5       34.27       29.29      9.46 o 
  -2   5   5     1253.95     1217.56     28.50 o 
  -1   5   5     3433.56     3226.46     63.80 o 
   0   5   5       17.57        0.00    122.04 o 
   1   5   5     2594.40     2462.72     47.86 o 
   2   5   5     1760.12     1625.90     33.40 o 
   3   5   5      199.59      201.77     16.60 o 
   4   5   5       22.48       31.92     11.86 o 
   5   5   5        1.69       15.86     23.36 o 
   6   5   5        0.48       20.44     22.83 o 
   7   5   5      588.50      561.20     30.10 o 
   8   5   5      168.32      201.29     27.36 o 
   9   5   5       30.49       47.43     22.82 o 
 -10   6   5       51.54       51.50     22.15 o 
  -9   6   5        1.95        3.65    144.04 o 
  -8   6   5      224.60      201.94     22.09 o 
  -7   6   5       34.94        8.94     34.30 o 
  -6   6   5      613.43      661.26     28.01 o 
  -5   6   5     1693.26     1713.98     41.33 o 
  -4   6   5     1458.76     1488.92     36.77 o 
  -3   6   5     4137.10     4261.84     88.88 o 
  -2   6   5      801.89      714.21     24.86 o 
  -1   6   5      328.91      323.99     18.38 o 
   0   6   5      184.21      218.04     15.25 o 
   1   6   5      462.69      479.73     21.37 o 
   2   6   5     1041.18     1099.05     32.35 o 
   3   6   5     3365.14     3529.72     69.43 o 
   4   6   5      225.64      181.67     18.66 o 
   5   6   5     1620.25     1605.37     43.19 o 
   6   6   5     1771.98     1650.23     46.09 o 
   7   6   5       45.99       65.62     19.39 o 
   8   6   5      228.22      233.73     26.71 o 
  -9   7   5       23.50       31.29     34.97 o 
  -8   7   5      510.59      548.37     33.21 o 
  -7   7   5      184.29      204.85     20.62 o 
  -6   7   5      145.31      140.97     19.67 o 
  -5   7   5     1421.42     1416.71     39.71 o 
  -4   7   5      109.42      126.93     17.51 o 
  -3   7   5       22.98        0.00    121.15 o 
  -2   7   5      544.18      571.73     26.59 o 
  -1   7   5      560.21      590.05     26.46 o 
   0   7   5      174.85      143.68     17.95 o 
   1   7   5     3154.93     3047.28     62.00 o 
   2   7   5      593.16      519.80     25.87 o 
   3   7   5     1260.41     1302.11     38.48 o 
   4   7   5      233.90      242.84     21.39 o 
   5   7   5       41.64       77.81     15.91 o 
   6   7   5       20.94        0.00    114.88 o 
   7   7   5        1.57       18.44     18.76 o 
   8   7   5        8.13        0.00    114.71 o 
  -9   8   5        8.75        0.00    116.95 o 
  -8   8   5      169.97      174.86     27.45 o 
  -7   8   5       25.33        0.00    117.13 o 
  -6   8   5      956.80      966.40     38.44 o 
  -5   8   5      256.49      270.64     23.14 o 
  -4   8   5      869.83      910.11     34.91 o 
  -3   8   5      719.76      743.30     32.17 o 
  -2   8   5        1.23       11.59     23.17 o 
  -1   8   5      104.70       99.91     17.24 o 
   0   8   5       15.45       36.91     14.75 o 
   1   8   5       23.80        2.90    123.28 o 
   2   8   5       24.31       18.10     22.16 o 
   3   8   5      209.00      173.96     21.85 o 
   4   8   5       42.30        0.00    116.61 o 
   5   8   5      406.04      397.38     28.95 o 
   6   8   5      141.64      121.37     23.00 o 
   7   8   5        9.01        0.00    114.54 o 
  -8   9   5      289.85      306.27     30.97 o 
  -7   9   5      112.30      110.38     26.22 o 
  -6   9   5        2.60        4.22     37.37 o 
  -5   9   5       12.70        0.00    119.39 o 
  -4   9   5       69.98       70.49     18.57 o 
  -3   9   5      144.03      143.95     20.28 o 
  -2   9   5      618.89      659.80     33.22 o 
  -1   9   5      345.89      335.95     25.37 o 
   0   9   5      964.40      947.10     37.71 o 
   1   9   5     1143.41      976.66     37.58 o 
   2   9   5       15.82       12.45     15.13 o 
   3   9   5      127.16      124.00     22.24 o 
   4   9   5      166.72      145.32     24.21 o 
   5   9   5       27.90        0.00    115.74 o 
   6   9   5       43.01        4.19    178.00 o 
  -6  10   5      179.84      268.59     30.12 o 
  -5  10   5       25.92       28.19     34.40 o 
  -4  10   5      692.39      842.28     41.82 o 
  -3  10   5      557.58      558.52     35.39 o 
  -2  10   5       90.55      115.44     23.53 o 
  -1  10   5      395.96      435.10     31.24 o 
   0  10   5      141.60      150.70     24.37 o 
   1  10   5       85.93      106.36     21.88 o 
   2  10   5      221.65      150.84     27.87 o 
   3  10   5        1.64       19.78     33.30 o 
   4  10   5      776.03      823.62     42.00 o 
  -4  11   5       18.80       17.91     25.16 o 
  -3  11   5        0.26        0.00    119.39 o 
  -2  11   5       18.72       16.41     31.20 o 
  -1  11   5       90.18       36.43     37.80 o 
   0  11   5      598.08      630.12     39.02 o 
   1  11   5       74.16       91.15     25.02 o 
   2  11   5      187.70      136.43     30.61 o 
  -4 -11   6       19.36       20.13     20.97 o 
  -3 -11   6       25.09       12.85     36.49 o 
  -2 -11   6      215.69      166.41     29.27 o 
  -1 -11   6       18.98       12.17     50.75 o 
   0 -11   6        2.91       18.10     22.16 o 
   1 -11   6      218.26      242.48     29.15 o 
   2 -11   6      267.68      309.86     30.16 o 
   3 -11   6       62.58       52.40     22.50 o 
   4 -11   6      147.51      143.82     27.62 o 
  -6 -10   6        3.40       17.86     39.06 o 
  -5 -10   6        0.53        0.00    123.64 o 
  -4 -10   6      297.17      307.07     31.61 o 
  -3 -10   6      290.20      342.01     28.96 o 
  -2 -10   6        5.42       11.13     38.96 o 
  -1 -10   6      206.91      224.12     26.33 o 
   0 -10   6      247.25      294.28     24.72 o 
   1 -10   6       99.62       82.59     23.92 o 
   2 -10   6       59.41       63.62     25.70 o 
   3 -10   6       17.61       37.26     19.32 o 
   4 -10   6        6.60        0.00    122.04 o 
   5 -10   6        8.65       34.67     19.91 o 
  -7  -9   6       58.07       57.44     23.73 o 
  -6  -9   6       57.29       47.98     24.20 o 
  -5  -9   6      215.72      220.90     26.81 o 
  -4  -9   6      207.17      170.98     23.14 o 
  -3  -9   6       57.30       61.91     19.46 o 
  -2  -9   6        2.95        0.00    122.75 o 
  -1  -9   6       19.37        9.63     36.98 o 
   0  -9   6       22.29        3.17    125.79 o 
   1  -9   6      740.68      637.83     31.52 o 
   2  -9   6        1.69        0.00    121.51 o 
   3  -9   6      548.83      477.00     29.74 o 
   4  -9   6      633.20      570.92     33.34 o 
   5  -9   6       25.54       32.70     17.71 o 
   6  -9   6      136.83      111.45     25.15 o 
   7  -9   6      175.68      176.96     28.98 o 
  -8  -8   6        0.37        0.00    119.22 o 
  -7  -8   6      398.25      402.37     31.86 o 
  -6  -8   6      444.00      485.21     30.49 o 
  -5  -8   6       24.30        0.00    121.86 o 
  -4  -8   6       17.06       40.22     15.18 o 
  -3  -8   6      496.95      421.71     25.16 o 
  -2  -8   6       97.30      110.14     16.91 o 
  -1  -8   6      329.00      319.92     21.31 o 
   0  -8   6      214.51      190.18     19.56 o 
   1  -8   6      458.34      454.23     25.87 o 
   2  -8   6      140.41      102.88     19.10 o 
   3  -8   6       33.12        0.00    122.57 o 
   4  -8   6      120.94      143.14     19.00 o 
   5  -8   6       48.55       22.82     19.40 o 
   6  -8   6      100.20      108.24     22.31 o 
   7  -8   6       80.84       51.66     23.40 o 
   8  -8   6      156.88      180.45     27.59 o 
  -9  -7   6       39.89        0.00    118.52 o 
  -8  -7   6      119.76      104.15     25.94 o 
  -7  -7   6      300.94      323.18     25.29 o 
  -6  -7   6      383.65      387.49     26.58 o 
  -5  -7   6      184.15      173.06     19.85 o 
  -4  -7   6       29.46       22.44     26.92 o 
  -3  -7   6       52.89       70.01     16.42 o 
  -2  -7   6      171.98      177.27     18.43 o 
  -1  -7   6      237.19      242.13     17.83 o 
   0  -7   6      258.30      273.45     19.14 o 
   1  -7   6      371.61      367.43     21.75 o 
   2  -7   6        5.65        5.23     52.36 o 
   3  -7   6      217.87      206.80     19.25 o 
   4  -7   6      892.65      894.43     33.59 o 
   5  -7   6        6.81        0.00    119.74 o 
   6  -7   6      325.76      280.81     23.58 o 
   7  -7   6       22.56       65.07     16.93 o 
   8  -7   6       28.48       29.66     21.56 o 
 -10  -6   6      168.26      217.21     27.09 o 
  -9  -6   6      101.47       72.60     24.17 o 
  -8  -6   6       10.09       10.49     33.27 o 
  -7  -6   6       29.52       25.43     16.02 o 
  -6  -6   6       17.82        0.00    118.87 o 
  -5  -6   6      269.64      297.60     21.73 o 
  -4  -6   6     1436.35     1376.85     37.05 o 
  -3  -6   6      323.41      309.46     19.56 o 
  -2  -6   6      749.15      675.92     24.48 o 
  -1  -6   6     3675.66     3319.93     63.41 o 
   0  -6   6      500.41      474.77     20.02 o 
   1  -6   6      296.64      285.97     17.08 o 
   2  -6   6      443.07      392.19     20.22 o 
   3  -6   6        0.10        0.00    121.33 o 
   4  -6   6       57.06       70.87     14.33 o 
   5  -6   6      139.75      125.91     17.95 o 
   6  -6   6      138.52      145.32     20.79 o 
   7  -6   6      368.29      311.26     26.02 o 
   8  -6   6      235.86      260.29     26.36 o 
   9  -6   6        0.31       18.34     19.83 o 
 -10  -5   6        4.18        0.00    118.52 o 
  -9  -5   6      158.65      145.32     24.62 o 
  -8  -5   6      159.44      175.31     20.73 o 
  -7  -5   6      262.65      307.07     21.47 o 
  -6  -5   6     1866.81     1872.49     44.19 o 
  -5  -5   6     1134.75     1148.88     33.84 o 
  -4  -5   6      336.07      329.94     17.52 o 
  -3  -5   6     1942.37     1730.46     34.45 o 
  -2  -5   6      738.40      735.59     22.77 o 
  -1  -5   6       89.07       93.33     11.62 o 
   0  -5   6      259.43      268.78     15.07 o 
   1  -5   6        8.35        7.76     16.94 o 
   2  -5   6      799.21      656.01     22.96 o 
   3  -5   6     2783.45     2733.86     56.36 o 
   4  -5   6       99.28       99.46     15.50 o 
   5  -5   6     1341.29     1254.25     36.16 o 
   6  -5   6     1116.07     1103.57     35.81 o 
   7  -5   6      108.23      104.15     18.99 o 
   8  -5   6      116.92      100.48     21.15 o 
   9  -5   6       16.00        0.00    116.95 o 
 -11  -4   6      114.40      102.88     26.58 o 
 -10  -4   6      362.95      405.79     31.08 o 
  -9  -4   6       23.34        0.00    118.17 o 
  -8  -4   6      999.90      945.01     35.23 o 
  -7  -4   6      533.33      513.86     26.49 o 
  -6  -4   6       44.95       36.71     12.79 o 
  -5  -4   6        4.44       17.15     19.87 o 
  -4  -4   6       19.98       34.94      9.79 o 
  -3  -4   6      957.90     1022.57     25.40 o 
  -2  -4   6     4910.63     4579.37     91.36 o 
  -1  -4   6       24.19       41.75      8.58 o 
   0  -4   6      285.38      226.33     12.97 o 
   1  -4   6     7042.82     6752.04    110.94 o 
   2  -4   6      262.80      255.01     13.95 o 
   3  -4   6      199.55      246.21     15.31 o 
   4  -4   6     1827.13     1874.94     38.81 o 
   5  -4   6       16.54       33.55     11.63 o 
   6  -4   6       67.56       66.36     16.54 o 
   7  -4   6      176.63      222.42     19.63 o 
   8  -4   6       55.53       64.16     16.63 o 
   9  -4   6      178.96      199.68     25.97 o 
  10  -4   6      237.77      247.63     29.64 o 
 -11  -3   6      114.34      100.14     24.98 o 
 -10  -3   6       79.81       95.09     20.91 o 
  -9  -3   6      108.33      120.62     19.44 o 
  -8  -3   6      275.79      289.63     21.82 o 
  -7  -3   6       42.58       62.98     12.43 o 
  -6  -3   6     2492.68     2406.74     47.87 o 
  -5  -3   6      226.16      248.89     15.57 o 
  -4  -3   6     1289.19     1091.17     26.23 o 
  -3  -3   6     4517.04     4118.63     72.81 o 
  -2  -3   6       91.77       81.77      9.34 o 
  -1  -3   6       79.99       49.48      8.94 o 
   0  -3   6       90.45       84.25     10.41 o 
   1  -3   6        4.47        4.01      7.45 o 
   2  -3   6     1325.45     1262.30     25.80 o 
   3  -3   6      277.92      199.85     13.15 o 
   4  -3   6       19.37       10.46     10.16 o 
   5  -3   6      541.19      504.14     21.14 o 
   6  -3   6      291.29      327.27     20.94 o 
   7  -3   6      355.52      355.14     23.95 o 
   8  -3   6       91.09       89.75     19.45 o 
   9  -3   6        1.81        0.00    117.47 o 
  10  -3   6       26.08       28.37     33.18 o 
 -11  -2   6      202.43      203.55     27.19 o 
 -10  -2   6      499.60      567.94     35.69 o 
  -9  -2   6       33.59        0.00    118.17 o 
  -8  -2   6      646.60      563.08     27.19 o 
  -7  -2   6      282.55      244.79     19.53 o 
  -6  -2   6       65.55       92.78     11.37 o 
  -5  -2   6      164.74      164.80     12.67 o 
  -4  -2   6        6.55       12.73     13.68 o 
  -3  -2   6      417.20      283.48     12.80 o 
  -2  -2   6     3871.54     3400.16     59.54 o 
  -1  -2   6     1862.28     1695.71     34.11 o 
   0  -2   6     2530.44     2351.40     48.96 o 
   1  -2   6     6489.12     6736.20     96.84 o 
   2  -2   6      443.68      445.57     15.81 o 
   3  -2   6     1633.69     1759.37     34.26 o 
   4  -2   6      205.85      232.86     14.37 o 
   5  -2   6       19.38       36.43     10.82 o 
   6  -2   6       84.50       96.76     14.29 o 
   7  -2   6       45.50       22.82     14.69 o 
   8  -2   6       25.49        0.00    117.13 o 
   9  -2   6      218.64      296.23     26.17 o 
  10  -2   6       22.39       19.78     31.89 o 
 -11  -1   6        0.86        0.00    116.61 o 
 -10  -1   6      104.38      104.03     20.83 o 
  -9  -1   6      226.02      268.96     22.33 o 
  -8  -1   6        4.83        0.00    117.13 o 
  -7  -1   6      916.89      894.43     29.86 o 
  -6  -1   6     1486.66     1336.31     30.69 o 
  -5  -1   6      257.59      243.01     14.15 o 
  -4  -1   6     4727.54     4235.22     82.70 o 
  -3  -1   6     2743.95     2696.03     53.61 o 
  -2  -1   6     3721.00     3363.87     65.15 o 
  -1  -1   6      176.51      232.00     10.89 o 
   0  -1   6     2446.60     2759.43     51.26 o 
   1  -1   6     1145.03     1194.70     23.53 o 
   2  -1   6     1535.47     1534.80     32.00 o 
   3  -1   6       45.35       53.30      8.53 o 
   4  -1   6     2284.01     2264.20     44.27 o 
   5  -1   6     3509.87     3471.99     68.86 o 
   6  -1   6       25.70       12.61     12.17 o 
   7  -1   6       28.13       33.35     14.81 o 
   8  -1   6      573.92      564.16     29.10 o 
   9  -1   6        5.16        5.20     32.90 o 
  10  -1   6       38.84       23.42     22.29 o 
 -11   0   6      239.56      171.57     25.71 o 
 -10   0   6       28.50        6.75     62.57 o 
  -9   0   6     1476.14     1470.15     43.07 o 
  -8   0   6      906.58      798.74     31.10 o 
  -7   0   6       69.42       73.86     13.46 o 
  -6   0   6     1722.52     1643.79     33.58 o 
  -5   0   6      976.84      908.40     23.94 o 
  -4   0   6      109.30      119.00      9.90 o 
  -3   0   6     1906.16     1795.72     35.58 o 
  -2   0   6      877.71      891.04     18.63 o 
  -1   0   6    14425.17    14449.73    128.20 o 
   0   0   6    15204.81    16361.15    140.77 o 
   1   0   6     6996.82     7736.44     98.79 o 
   2   0   6     2698.41     2864.11     55.25 o 
   3   0   6     8989.08     8801.64    120.28 o 
   4   0   6     2405.45     2380.65     48.71 o 
   5   0   6       51.24       47.66     11.75 o 
   6   0   6        0.79        0.00    116.09 o 
   7   0   6      128.77      108.71     15.73 o 
   8   0   6      251.52      222.08     23.16 o 
   9   0   6      482.22      547.58     33.19 o 
  10   0   6       12.64       35.14     20.58 o 
 -11   1   6      266.09      307.27     28.04 o 
 -10   1   6        0.85        3.38     82.91 o 
  -9   1   6      225.91      226.33     19.97 o 
  -8   1   6       18.25        5.25     64.23 o 
  -7   1   6      373.09      394.89     21.19 o 
  -6   1   6      546.79      576.08     21.24 o 
  -5   1   6     1916.49     1761.27     36.19 o 
  -4   1   6     2545.85     2383.97     49.30 o 
  -3   1   6      471.91      484.71     15.74 o 
  -2   1   6     5180.75     5535.21     84.41 o 
  -1   1   6      891.72     1007.03     21.60 o 
   0   1   6        3.17        0.00    115.91 o 
   1   1   6        2.90        8.90     11.31 o 
   2   1   6      276.01      292.53     13.20 o 
   3   1   6      367.84      407.16     16.71 o 
   4   1   6     3077.77     3141.32     61.68 o 
   5   1   6      681.86      672.68     23.84 o 
   6   1   6      520.24      494.00     23.96 o 
   7   1   6     2360.25     2369.04     50.25 o 
   8   1   6      210.46      200.65     20.73 o 
   9   1   6      133.98      130.66     24.25 o 
  10   1   6      214.46      244.43     26.78 o 
 -11   2   6      190.41      221.58     26.18 o 
 -10   2   6        5.71        0.00    116.26 o 
  -9   2   6      434.36      454.96     26.38 o 
  -8   2   6      139.21      154.34     16.35 o 
  -7   2   6      173.56      118.76     17.80 o 
  -6   2   6      415.12      424.51     19.40 o 
  -5   2   6     2191.35     2448.67     50.53 o 
  -4   2   6      169.30      197.29     12.59 o 
  -3   2   6     2555.94     2743.96     55.87 o 
  -2   2   6     2431.24     2461.03     51.78 o 
  -1   2   6      129.85      138.03     10.13 o 
   0   2   6     4100.58     4385.68     78.89 o 
   1   2   6       39.87       13.72     14.92 o 
   2   2   6     4361.68     4502.92     85.27 o 
   3   2   6      603.41      524.46     18.97 o 
   4   2   6      132.75      133.92     13.52 o 
   5   2   6      453.32      495.26     21.46 o 
   6   2   6        7.42       18.54     13.14 o 
   7   2   6       19.13       28.68     14.46 o 
   8   2   6       12.60        0.00    115.91 o 
   9   2   6       21.69       24.47     19.70 o 
  10   2   6        8.31       45.65     18.24 o 
 -11   3   6        8.33        0.00    116.43 o 
 -10   3   6        0.13        0.00    116.78 o 
  -9   3   6        8.50        0.00    117.30 o 
  -8   3   6       63.33       58.39     16.73 o 
  -7   3   6     2316.14     2353.05     47.33 o 
  -6   3   6      166.60      179.23     14.89 o 
  -5   3   6     3881.53     3979.31     80.16 o 
  -4   3   6     3347.56     3516.92     71.32 o 
  -3   3   6     1132.26     1210.84     25.66 o 
  -2   3   6     3875.86     3812.19     67.95 o 
  -1   3   6      308.79      391.29     15.71 o 
   0   3   6       88.38      117.28     10.94 o 
   1   3   6      179.88      170.38     11.26 o 
   2   3   6      321.12      244.08     14.00 o 
   3   3   6      686.44      702.43     22.55 o 
   4   3   6     1865.58     1761.27     35.23 o 
   5   3   6      195.40      194.90     17.74 o 
   6   3   6      719.63      683.91     28.78 o 
   7   3   6      420.93      436.04     27.25 o 
   8   3   6       60.25       53.14     17.29 o 
   9   3   6       31.81       22.71     29.30 o 
  10   3   6       10.20        8.40     77.74 o 
 -11   4   6        7.02       28.86     32.18 o 
 -10   4   6      595.28      627.56     36.66 o 
  -9   4   6      482.85      542.81     30.66 o 
  -8   4   6       13.01       26.82     28.73 o 
  -7   4   6     1302.40     1409.03     39.18 o 
  -6   4   6      888.08      903.62     30.01 o 
  -5   4   6       21.89        0.00    115.91 o 
  -4   4   6        1.66        0.00    115.91 o 
  -3   4   6       70.33       58.65     10.43 o 
  -2   4   6      237.96      253.20     14.26 o 
  -1   4   6     6192.22     6676.73    111.25 o 
   0   4   6     4691.68     4770.97     94.82 o 
   1   4   6     1303.46     1230.66     28.26 o 
   2   4   6     6073.32     5801.71    108.02 o 
   3   4   6     2209.66     1957.88     39.66 o 
   4   4   6      413.48      482.47     23.18 o 
   5   4   6      291.94      337.20     20.83 o 
   6   4   6      159.44      161.61     18.46 o 
   7   4   6      141.26      123.75     18.17 o 
   8   4   6      155.90      196.81     24.51 o 
   9   4   6        1.02        0.00    116.26 o 
 -10   5   6      155.93      143.95     25.05 o 
  -9   5   6       65.38       51.50     21.82 o 
  -8   5   6        3.08        0.00    117.47 o 
  -7   5   6       52.61       45.57     15.78 o 
  -6   5   6      461.85      406.70     23.11 o 
  -5   5   6     3047.12     3036.64     58.77 o 
  -4   5   6        5.69        0.00    116.61 o 
  -3   5   6     4550.15     4593.97     87.67 o 
  -2   5   6     2662.18     2644.44     53.68 o 
  -1   5   6       43.05       65.16     10.17 o 
   0   5   6     2356.62     2190.31     43.01 o 
   1   5   6        3.76        0.00    119.57 o 
   2   5   6       10.62       25.20     10.94 o 
   3   5   6     1228.11     1160.44     33.24 o 
   4   5   6      337.87      298.97     20.60 o 
   5   5   6      192.06      193.80     19.90 o 
   6   5   6     2191.86     1974.99     49.41 o 
   7   5   6      303.55      297.21     23.86 o 
   8   5   6       53.49        3.76    182.95 o 
   9   5   6      425.93      422.18     34.27 o 
 -10   6   6      137.90      184.44     26.50 o 
  -9   6   6       75.33       64.52     22.97 o 
  -8   6   6      273.33      262.12     24.80 o 
  -7   6   6      705.37      653.98     31.34 o 
  -6   6   6      107.83      122.62     17.97 o 
  -5   6   6     1799.22     1827.11     43.16 o 
  -4   6   6      115.40       91.04     14.40 o 
  -3   6   6      187.24      219.39     16.97 o 
  -2   6   6        2.02        9.25     28.89 o 
  -1   6   6      191.58      187.84     16.33 o 
   0   6   6        6.40       21.38     12.06 o 
   1   6   6     1225.25     1217.95     34.45 o 
   2   6   6     3773.33     3886.81     79.22 o 
   3   6   6     1372.19     1193.53     36.06 o 
   4   6   6      401.17      407.16     23.58 o 
   5   6   6     1349.22     1353.37     41.32 o 
   6   6   6       77.43       61.64     17.99 o 
   7   6   6       27.58        0.00    114.71 o 
   8   6   6       62.20       63.07     19.82 o 
  -9   7   6       34.79       79.73     20.46 o 
  -8   7   6       94.73       82.49     20.20 o 
  -7   7   6      188.62      170.98     21.07 o 
  -6   7   6      142.70      152.38     20.87 o 
  -5   7   6      477.05      446.53     26.37 o 
  -4   7   6      215.30      178.78     20.18 o 
  -3   7   6     1164.04     1093.04     36.38 o 
  -2   7   6      158.99      165.68     17.38 o 
  -1   7   6     1053.22     1035.67     33.96 o 
   0   7   6      179.73      146.55     19.92 o 
   1   7   6      138.82      175.31     18.48 o 
   2   7   6       64.90       41.82     14.82 o 
   3   7   6       92.94       71.16     18.38 o 
   4   7   6       22.76        0.00    115.74 o 
   5   7   6      137.96      153.92     19.99 o 
   6   7   6      138.71      169.94     23.07 o 
   7   7   6       17.90       23.47     20.23 o 
  -8   8   6      208.89      237.91     29.40 o 
  -7   8   6      328.33      442.22     32.21 o 
  -6   8   6       38.23       38.23     17.61 o 
  -5   8   6       95.19       74.74     19.32 o 
  -4   8   6      274.55      263.78     21.56 o 
  -3   8   6        3.21        0.00    121.15 o 
  -2   8   6       34.00       27.06     28.03 o 
  -1   8   6      308.97      313.26     22.49 o 
   0   8   6      119.35       80.64     19.66 o 
   1   8   6     1762.63     1805.35     46.76 o 
   2   8   6      303.57      322.36     23.22 o 
   3   8   6       71.13        0.00    117.47 o 
   4   8   6      763.12      665.93     36.01 o 
   5   8   6       55.64       42.71     21.65 o 
   6   8   6       16.02        3.94    155.43 o 
  -7   9   6        3.73        0.00    118.34 o 
  -6   9   6       17.24        0.00    119.04 o 
  -5   9   6       42.22       47.19     19.41 o 
  -4   9   6      697.58      691.05     34.90 o 
  -3   9   6      526.89      551.57     31.71 o 
  -2   9   6        1.14        0.00    119.74 o 
  -1   9   6     1594.73     1566.52     45.35 o 
   0   9   6      440.05      385.70     26.52 o 
   1   9   6       32.11       20.34     29.93 o 
   2   9   6       67.16      102.65     19.89 o 
   3   9   6       22.44        0.00    117.47 o 
   4   9   6      226.44      219.39     27.90 o 
   5   9   6      324.47      365.26     31.22 o 
  -6  10   6       87.87      150.14     25.44 o 
  -5  10   6      399.98      414.98     34.21 o 
  -4  10   6        0.74       31.48     17.82 o 
  -3  10   6       83.85      100.02     23.37 o 
  -2  10   6       33.76       22.60     19.79 o 
  -1  10   6       12.94        3.72    146.95 o 
   0  10   6      261.91      260.11     26.35 o 
   1  10   6      271.19      294.48     28.62 o 
   2  10   6       52.81       23.47     33.20 o 
   3  10   6      797.41      793.94     44.12 o 
  -3  11   6        6.86        0.00    119.04 o 
  -2  11   6      217.13      242.31     27.20 o 
  -1  11   6      239.30      194.75     28.97 o 
   0  11   6       16.40       20.85     33.63 o 
   1  11   6      166.71      180.76     29.29 o 
  -3 -11   7      198.66      173.36     29.88 o 
  -2 -11   7       25.22       28.25     20.69 o 
  -1 -11   7       25.58        0.00    119.57 o 
   0 -11   7      316.83      291.95     31.60 o 
   1 -11   7      176.33      190.65     27.10 o 
   2 -11   7        0.38       12.53     47.93 o 
   3 -11   7      127.19      130.53     25.41 o 
  -5 -10   7      225.43      285.40     29.52 o 
  -4 -10   7      100.47       91.37     24.73 o 
  -3 -10   7        3.32       18.93     19.25 o 
  -2 -10   7      347.33      384.37     30.47 o 
  -1 -10   7      118.22      108.83     23.20 o 
   0 -10   7        3.02       15.06     18.62 o 
   1 -10   7        9.73       37.19     18.34 o 
   2 -10   7        9.74       11.24     18.64 o 
   3 -10   7       38.00       43.68     19.57 o 
   4 -10   7      320.87      344.74     31.60 o 
   5 -10   7       48.36       88.04     20.76 o 
  -7  -9   7        0.44        0.00    120.62 o 
  -6  -9   7        5.12        8.08     68.68 o 
  -5  -9   7        1.07        0.00    120.98 o 
  -4  -9   7        4.14       10.86     34.49 o 
  -3  -9   7       97.68      110.26     20.85 o 
  -2  -9   7       51.34       26.82     33.20 o 
  -1  -9   7      118.70      122.24     19.07 o 
   0  -9   7      543.81      516.44     29.39 o 
   1  -9   7       22.74       29.53     15.48 o 
   2  -9   7       51.30       76.32     16.35 o 
   3  -9   7      495.03      435.57     30.55 o 
   4  -9   7       22.43       33.15     17.57 o 
   5  -9   7       93.91       92.78     21.75 o 
   6  -9   7       10.44        4.10    137.19 o 
  -8  -8   7       28.43       31.60     22.00 o 
  -7  -8   7       83.09       27.36     40.83 o 
  -6  -8   7      345.79      282.72     30.14 o 
  -5  -8   7        9.91        0.00    120.27 o 
  -4  -8   7      313.11      278.16     24.79 o 
  -3  -8   7       27.13       17.53     16.91 o 
  -2  -8   7       73.45       56.75     16.67 o 
  -1  -8   7      115.63      121.24     17.49 o 
   0  -8   7       23.27        0.00    120.27 o 
   1  -8   7       36.01       33.15     14.83 o 
   2  -8   7       78.07       15.10     35.91 o 
   3  -8   7      238.03      180.30     20.87 o 
   4  -8   7      238.25      242.84     23.16 o 
   5  -8   7       47.34       25.72     20.20 o 
   6  -8   7       81.01       79.93     21.61 o 
   7  -8   7      148.57      214.04     25.40 o 
  -9  -7   7       60.81       76.02     22.65 o 
  -8  -7   7       12.55       27.06     36.89 o 
  -7  -7   7       19.41       42.63     17.41 o 
  -6  -7   7       37.80       19.78     33.25 o 
  -5  -7   7      206.29      189.40     21.08 o 
  -4  -7   7      387.98      371.35     23.83 o 
  -3  -7   7       96.58       84.35     15.63 o 
  -2  -7   7      192.93      163.64     18.72 o 
  -1  -7   7     1493.54     1325.14     37.58 o 
   0  -7   7      892.42      877.89     30.93 o 
   1  -7   7       39.30        0.00    120.45 o 
   2  -7   7     1136.47     1117.94     36.42 o 
   3  -7   7      705.55      716.94     29.47 o 
   4  -7   7       21.64       36.78     13.83 o 
   5  -7   7       35.70        6.37     68.41 o 
   6  -7   7       10.61        6.87     48.05 o 
   7  -7   7       53.71       73.96     20.49 o 
   8  -7   7      113.84      129.24     25.80 o 
  -9  -6   7        0.17        0.00    118.00 o 
  -8  -6   7        9.32        0.00    118.00 o 
  -7  -6   7       38.20       26.01     27.95 o 
  -6  -6   7      268.29      242.31     22.25 o 
  -5  -6   7      774.84      724.86     29.32 o 
  -4  -6   7        7.47        2.54    131.06 o 
  -3  -6   7     1656.54     1644.71     39.11 o 
  -2  -6   7      815.46      676.22     26.85 o 
  -1  -6   7      200.07      193.64     16.89 o 
   0  -6   7      355.13      340.96     19.48 o 
   1  -6   7       60.13       75.53     13.61 o 
   2  -6   7      171.49      148.48     16.59 o 
   3  -6   7      802.20      738.98     28.37 o 
   4  -6   7      509.00      542.54     26.96 o 
   5  -6   7      168.64      139.50     16.75 o 
   6  -6   7      773.09      675.92     31.27 o 
   7  -6   7      243.28      225.99     27.12 o 
   8  -6   7       17.64       17.15     19.50 o 
   9  -6   7      104.69      132.09     23.99 o 
 -10  -5   7      204.71      208.76     26.23 o 
  -9  -5   7        1.99       11.05     53.42 o 
  -8  -5   7      234.68      273.82     21.78 o 
  -7  -5   7      723.86      707.25     30.17 o 
  -6  -5   7       85.52      108.24     16.29 o 
  -5  -5   7      438.63      475.27     23.25 o 
  -4  -5   7      273.45      253.02     19.13 o 
  -3  -5   7       25.70       36.23     10.72 o 
  -2  -5   7      972.65      843.93     25.38 o 
  -1  -5   7       22.07       28.74      8.82 o 
   0  -5   7      131.15      124.00     13.14 o 
   1  -5   7     1470.25     1327.62     31.00 o 
   2  -5   7      905.72      820.69     26.33 o 
   3  -5   7        0.28        0.00    118.69 o 
   4  -5   7     1083.88      979.14     32.66 o 
   5  -5   7      556.24      526.02     25.24 o 
   6  -5   7        6.14        0.00    116.61 o 
   7  -5   7       58.33       66.27     17.27 o 
   8  -5   7       25.08       27.06     21.07 o 
   9  -5   7       22.51       16.50     19.40 o 
 -10  -4   7       92.12       83.21     24.11 o 
  -9  -4   7        6.01        3.48    116.43 o 
  -8  -4   7      191.59      182.13     20.21 o 
  -7  -4   7       39.83       46.19     13.80 o 
  -6  -4   7       30.49       19.88     20.49 o 
  -5  -4   7      605.29      505.92     23.48 o 
  -4  -4   7      774.31      810.65     25.20 o 
  -3  -4   7      325.63      265.44     14.97 o 
  -2  -4   7      300.11      281.19     14.65 o 
  -1  -4   7     3893.65     3854.34     74.66 o 
   0  -4   7       92.67       86.13     11.69 o 
   1  -4   7        8.72        1.84     77.88 o 
   2  -4   7      134.62      139.50     12.19 o 
   3  -4   7       23.55        8.21     24.11 o 
   4  -4   7        0.51        2.24     88.71 o 
   5  -4   7      422.61      366.99     22.82 o 
   6  -4   7      438.14      449.41     24.53 o 
   7  -4   7       26.93        0.00    116.26 o 
   8  -4   7      386.65      367.43     25.88 o 
   9  -4   7      118.19       70.97     23.61 o 
 -11  -3   7       62.94       76.32     22.90 o 
 -10  -3   7      222.79      222.42     26.40 o 
  -9  -3   7      123.55      112.77     19.76 o 
  -8  -3   7      284.67      293.31     21.96 o 
  -7  -3   7       46.80        5.20     67.75 o 
  -6  -3   7      234.99      230.27     17.73 o 
  -5  -3   7       44.06       51.99     10.80 o 
  -4  -3   7      142.84      132.22     12.13 o 
  -3  -3   7        1.82        5.60      8.16 o 
  -2  -3   7     2160.32     2080.22     41.91 o 
  -1  -3   7      508.03      402.82     16.17 o 
   0  -3   7      256.51      297.99     14.10 o 
   1  -3   7     5830.51     5805.16    101.14 o 
   2  -3   7     1698.12     1829.05     35.91 o 
   3  -3   7      271.77      254.47     14.30 o 
   4  -3   7      806.52      799.70     24.70 o 
   5  -3   7        7.13        0.00    115.91 o 
   6  -3   7        1.35        7.02     13.65 o 
   7  -3   7       74.09       97.99     16.51 o 
   8  -3   7       66.40       95.76     18.76 o 
   9  -3   7       52.86       49.24     19.43 o 
  10  -3   7      104.78      130.01     24.58 o 
 -11  -2   7       35.09       12.01     66.18 o 
 -10  -2   7      112.62      102.19     22.94 o 
  -9  -2   7       36.50       65.07     15.01 o 
  -8  -2   7       49.22       62.18     14.76 o 
  -7  -2   7      457.53      459.08     24.80 o 
  -6  -2   7     1056.10     1045.56     28.98 o 
  -5  -2   7      153.67      172.46     14.01 o 
  -4  -2   7     3238.76     2934.36     57.77 o 
  -3  -2   7     4700.91     4109.90     71.28 o 
  -2  -2   7     3611.74     3683.01     65.41 o 
  -1  -2   7       30.46       28.74      6.93 o 
   0  -2   7      106.15       96.20      9.68 o 
   1  -2   7      203.98      224.12     12.40 o 
   2  -2   7      172.22      162.63     12.15 o 
   3  -2   7     1393.66     1377.69     29.06 o 
   4  -2   7        6.27        0.00    116.09 o 
   5  -2   7     1912.65     1932.36     40.40 o 
   6  -2   7      276.83      262.12     20.76 o 
   7  -2   7       10.29        0.00    116.26 o 
   8  -2   7     1119.42     1022.93     38.83 o 
   9  -2   7        4.32        0.00    116.09 o 
  10  -2   7       31.66        0.00    115.40 o 
 -11  -1   7      109.90      120.37     24.27 o 
 -10  -1   7      131.41      136.03     23.16 o 
  -9  -1   7      428.35      474.28     26.44 o 
  -8  -1   7     1935.81     1826.14     44.12 o 
  -7  -1   7      213.32      210.74     17.95 o 
  -6  -1   7     1186.81     1001.28     28.36 o 
  -5  -1   7     1116.45     1034.21     25.91 o 
  -4  -1   7        4.22       19.63      8.19 o 
  -3  -1   7      318.69      345.79     13.71 o 
  -2  -1   7     2734.54     2869.58     56.52 o 
  -1  -1   7      706.27      747.02     18.61 o 
   0  -1   7     6505.67     7166.55    101.81 o 
   1  -1   7     1711.49     1790.44     34.57 o 
   2  -1   7      227.52      267.66     13.55 o 
   3  -1   7     5940.30     6103.68    105.48 o 
   4  -1   7     1617.72     1709.75     35.65 o 
   5  -1   7       26.05        6.63     25.38 o 
   6  -1   7      380.18      324.20     22.47 o 
   7  -1   7      373.62      391.52     24.02 o 
   8  -1   7       38.22        0.00    115.74 o 
   9  -1   7      202.65      230.27     27.20 o 
  10  -1   7      152.98      151.26     26.37 o 
 -11   0   7      212.67      228.90     27.12 o 
 -10   0   7      129.70      105.43     20.85 o 
  -9   0   7       27.02        0.00    116.26 o 
  -8   0   7      265.68      303.70     22.54 o 
  -7   0   7        5.42        5.57     14.34 o 
  -6   0   7      100.78       95.76     12.77 o 
  -5   0   7      434.15      473.04     18.26 o 
  -4   0   7     3024.41     2978.78     61.92 o 
  -3   0   7      158.41      157.60     10.97 o 
  -2   0   7     3411.02     3189.19     58.31 o 
  -1   0   7    12126.80    11992.02    126.73 o 
   0   0   7      946.59     1259.88     24.16 o 
   1   0   7     2907.47     3552.67     63.57 o 
   2   0   7      239.14      188.31     11.83 o 
   3   0   7      155.87      173.21     12.39 o 
   4   0   7      468.18      477.74     19.34 o 
   5   0   7      728.73      752.92     27.71 o 
   6   0   7      331.16      315.68     20.96 o 
   7   0   7      963.97      978.43     34.42 o 
   8   0   7      562.80      564.16     30.18 o 
   9   0   7       41.38       60.84     20.27 o 
  10   0   7      338.18      389.72     29.79 o 
 -11   1   7       63.68       91.37     21.15 o 
 -10   1   7       10.60       10.35     36.20 o 
  -9   1   7       28.89       37.74     15.61 o 
  -8   1   7      584.76      557.71     27.60 o 
  -7   1   7      405.44      364.39     21.87 o 
  -6   1   7     3184.35     3388.92     68.69 o 
  -5   1   7      200.18      209.58     14.95 o 
  -4   1   7     1392.12     1248.23     26.86 o 
  -3   1   7      454.29      447.73     16.32 o 
  -2   1   7       44.68       56.84      7.87 o 
  -1   1   7      402.42      433.44     15.35 o 
   0   1   7     1261.95     1112.63     22.71 o 
   1   1   7     2732.36     3142.59     60.42 o 
   2   1   7     5062.42     5152.92     93.66 o 
   3   1   7     1298.39     1141.20     26.83 o 
   4   1   7      232.90      237.91     15.57 o 
   5   1   7     1458.27     1474.51     36.16 o 
   6   1   7      155.32      149.17     18.29 o 
   7   1   7       53.57       20.29     30.25 o 
   8   1   7        7.28       22.82     25.47 o 
   9   1   7        1.20        0.00    114.19 o 
  10   1   7        4.01        0.00    113.51 o 
 -11   2   7        7.27       36.78     19.82 o 
 -10   2   7      132.55      153.64     23.34 o 
  -9   2   7       18.33       18.73     25.39 o 
  -8   2   7        4.74        0.00    116.43 o 
  -7   2   7        1.89        0.00    116.95 o 
  -6   2   7      414.05      422.18     20.51 o 
  -5   2   7     4508.52     4670.42     85.29 o 
  -4   2   7     3894.31     3840.97     75.24 o 
  -3   2   7      399.45      425.92     16.86 o 
  -2   2   7    13154.90    14931.01    152.50 o 
  -1   2   7     2665.19     2980.02     58.22 o 
   0   2   7        4.13        0.00    120.80 o 
   1   2   7      312.90      280.05     13.29 o 
   2   2   7       68.76       70.01     10.16 o 
   3   2   7      316.75      272.14     16.47 o 
   4   2   7      269.06      234.60     16.68 o 
   5   2   7       77.68       70.20     15.69 o 
   6   2   7       74.21       86.76     14.69 o 
   7   2   7      432.68      493.50     25.20 o 
   8   2   7      119.60      103.23     20.75 o 
   9   2   7       40.45       30.91     19.99 o 
 -11   3   7       11.51        0.00    115.91 o 
 -10   3   7       54.57       55.56     21.73 o 
  -9   3   7      913.77      950.60     36.73 o 
  -8   3   7       69.81       93.00     16.30 o 
  -7   3   7     1033.32     1001.28     32.67 o 
  -6   3   7     1783.71     1836.33     40.84 o 
  -5   3   7      252.47      256.28     15.98 o 
  -4   3   7      617.06      594.47     20.47 o 
  -3   3   7      381.30      433.91     17.25 o 
  -2   3   7      385.10      412.21     16.82 o 
  -1   3   7      172.50      148.34     11.75 o 
   0   3   7     1612.92     1507.80     29.52 o 
   1   3   7      407.73      432.02     17.45 o 
   2   3   7     5839.57     5111.47    100.58 o 
   3   3   7     2632.68     2364.07     44.68 o 
   4   3   7      268.69      227.36     17.79 o 
   5   3   7     1406.34     1340.47     36.97 o 
   6   3   7      468.83      462.98     25.63 o 
   7   3   7        2.14        0.00    116.26 o 
   8   3   7        3.15        0.00    115.22 o 
   9   3   7        4.34        0.00    114.19 o 
 -11   4   7      497.38      500.83     36.56 o 
 -10   4   7        0.87        0.00    116.95 o 
  -9   4   7       93.37      103.46     20.66 o 
  -8   4   7      887.76      971.70     35.01 o 
  -7   4   7       96.89       91.48     15.95 o 
  -6   4   7        2.65        0.00    116.43 o 
  -5   4   7       79.13       84.98     13.81 o 
  -4   4   7       94.43      123.25     13.23 o 
  -3   4   7     2814.99     2862.29     55.24 o 
  -2   4   7     3257.53     3034.14     60.62 o 
  -1   4   7      840.58      894.43     24.09 o 
   0   4   7     4980.74     4671.19     85.30 o 
   1   4   7     4272.14     3913.73     78.79 o 
   2   4   7      643.39      574.18     22.02 o 
   3   4   7       42.90       52.73     12.19 o 
   4   4   7        6.72        0.00    114.19 o 
   5   4   7      445.94      410.60     25.06 o 
   6   4   7      779.14      735.59     31.69 o 
   7   4   7      881.37      767.31     33.00 o 
   8   4   7      116.75      112.41     24.18 o 
   9   4   7      557.22      498.55     37.75 o 
 -10   5   7        7.03       23.91     36.51 o 
  -9   5   7       90.14       76.82     20.19 o 
  -8   5   7       15.76       22.71     27.73 o 
  -7   5   7      358.66      371.79     25.38 o 
  -6   5   7      831.99      843.93     31.97 o 
  -5   5   7     1076.44     1017.14     33.29 o 
  -4   5   7     2293.15     2226.03     44.43 o 
  -3   5   7      143.20      155.61     15.00 o 
  -2   5   7       19.38       18.59      9.88 o 
  -1   5   7      651.00      663.01     23.08 o 
   0   5   7        0.96       21.17      9.76 o 
   1   5   7     1056.09      891.72     26.43 o 
   2   5   7      925.32      829.16     29.08 o 
   3   5   7      108.48      167.14     17.01 o 
   4   5   7      799.91      846.90     30.38 o 
   5   5   7     1039.22      979.85     35.51 o 
   6   5   7       30.31       70.78     14.89 o 
   7   5   7      198.95      215.54     23.99 o 
   8   5   7      175.24      198.24     27.32 o 
 -10   6   7       30.32       56.75     22.22 o 
  -9   6   7      139.07      185.98     24.91 o 
  -8   6   7       93.55       13.89     48.60 o 
  -7   6   7       41.70       57.10     16.80 o 
  -6   6   7        0.46        0.00    116.43 o 
  -5   6   7      229.45      262.12     21.12 o 
  -4   6   7      182.13      167.44     17.91 o 
  -3   6   7     1414.83     1495.93     38.62 o 
  -2   6   7     1410.07     1466.24     37.36 o 
  -1   6   7      250.41      185.98     18.41 o 
   0   6   7     1688.19     1679.40     39.52 o 
   1   6   7      340.14      271.76     20.76 o 
   2   6   7      189.50      176.51     19.44 o 
   3   6   7        7.77        0.00    114.88 o 
   4   6   7      446.27      460.54     25.57 o 
   5   6   7       35.26       38.59     17.90 o 
   6   6   7      165.58      125.40     24.90 o 
   7   6   7       90.73       84.14     22.79 o 
   8   6   7      148.53      149.59     27.06 o 
  -9   7   7      231.33      266.37     27.59 o 
  -8   7   7        7.09       11.24     35.53 o 
  -7   7   7      616.01      658.05     32.01 o 
  -6   7   7       10.63        0.00    116.78 o 
  -5   7   7      110.50       78.92     17.03 o 
  -4   7   7      559.10      588.13     28.06 o 
  -3   7   7       36.48       46.81     14.90 o 
  -2   7   7       44.09       49.48     13.49 o 
  -1   7   7       73.58       57.01     15.42 o 
   0   7   7       24.49       13.60     21.92 o 
   1   7   7      222.90      176.66     20.21 o 
   2   7   7     1091.52     1068.05     36.34 o 
   3   7   7       12.16       24.25     24.97 o 
   4   7   7      857.50      913.88     35.67 o 
   5   7   7      362.39      342.22     28.96 o 
   6   7   7        7.85       22.22     18.51 o 
   7   7   7       24.05       61.82     19.45 o 
  -8   8   7      106.06      120.49     25.90 o 
  -7   8   7       64.55       66.82     22.26 o 
  -6   8   7       19.31       14.27     36.49 o 
  -5   8   7       52.90       48.61     17.96 o 
  -4   8   7      239.44      237.91     22.57 o 
  -3   8   7      764.54      844.92     33.97 o 
  -2   8   7       78.88       87.72     17.53 o 
  -1   8   7     1865.93     1869.05     47.09 o 
   0   8   7     1063.48     1241.03     38.77 o 
   1   8   7      155.06      144.50     20.59 o 
   2   8   7      222.21      157.74     22.23 o 
   3   8   7      544.13      512.84     29.80 o 
   4   8   7       69.99       53.39     22.05 o 
   5   8   7      144.86      131.57     24.60 o 
   6   8   7       21.86       36.29     22.21 o 
  -7   9   7       33.00       16.73     39.76 o 
  -6   9   7       34.46       19.83     36.12 o 
  -5   9   7      888.44      981.63     43.01 o 
  -4   9   7      167.60      197.45     25.51 o 
  -3   9   7      174.21      163.93     25.13 o 
  -2   9   7      630.26      663.59     32.44 o 
  -1   9   7        2.39        0.00    117.13 o 
   0   9   7       59.35       68.50     19.63 o 
   1   9   7      149.38      124.51     24.69 o 
   2   9   7        0.09        0.00    115.57 o 
   3   9   7      678.16      679.76     38.75 o 
   4   9   7      639.23      623.02     38.80 o 
  -5  10   7        3.48       29.53     37.49 o 
  -4  10   7        9.91       20.39     39.70 o 
  -3  10   7       33.00       11.86     53.30 o 
  -2  10   7       43.09       11.55     63.59 o 
  -1  10   7      243.22      281.77     29.14 o 
   0  10   7      214.00      252.48     27.94 o 
   1  10   7      109.25      122.62     23.12 o 
   2  10   7      310.78      304.09     30.07 o 
   3  10   7      290.76      283.48     34.38 o 
  -2 -11   8      140.59      172.32     28.15 o 
  -1 -11   8      136.61      140.97     24.25 o 
   0 -11   8       23.41       33.22     34.27 o 
   1 -11   8       19.32        0.00    117.82 o 
   2 -11   8       24.98        4.24    167.87 o 
  -5 -10   8       21.11       38.73     21.61 o 
  -4 -10   8       34.72       12.37     22.19 o 
  -3 -10   8       49.70       23.69     34.90 o 
  -2 -10   8       21.11        0.00    119.39 o 
  -1 -10   8       38.42        0.00    118.87 o 
   0 -10   8       30.74        0.00    118.34 o 
   1 -10   8       17.46        3.76    159.66 o 
   2 -10   8       17.68       18.73     19.69 o 
   3 -10   8      211.13      183.36     28.11 o 
   4 -10   8        1.86        7.79     27.87 o 
  -7  -9   8       89.78       99.68     26.28 o 
  -6  -9   8        4.58        0.00    119.57 o 
  -5  -9   8      223.03      198.40     26.05 o 
  -4  -9   8       96.88       98.22     22.49 o 
  -3  -9   8       56.06       60.40     19.57 o 
  -2  -9   8      232.81      239.31     23.34 o 
  -1  -9   8      147.81      172.46     19.67 o 
   0  -9   8        5.95        0.00    118.69 o 
   1  -9   8       17.95       20.24     26.13 o 
   2  -9   8      161.04      137.36     19.95 o 
   3  -9   8        4.56       25.72     17.61 o 
   4  -9   8       97.20      107.65     24.25 o 
   5  -9   8       41.24        3.96    192.41 o 
   6  -9   8       21.55        0.00    117.13 o 
  -8  -8   8        1.03        0.00    119.04 o 
  -7  -8   8      152.66      134.19     24.71 o 
  -6  -8   8      375.50      366.13     29.52 o 
  -5  -8   8       11.02       39.36     15.73 o 
  -4  -8   8       29.59       23.09     25.73 o 
  -3  -8   8       35.15        6.34     82.47 o 
  -2  -8   8       28.16       25.61     15.90 o 
  -1  -8   8      246.50      227.70     20.54 o 
   0  -8   8      353.04      345.37     23.19 o 
   1  -8   8        0.41        0.00    118.52 o 
   2  -8   8      376.72      372.01     26.04 o 
   3  -8   8      113.99      150.00     18.62 o 
   4  -8   8        0.87        0.00    118.17 o 
   5  -8   8       24.34        0.00    117.13 o 
   6  -8   8        5.12       43.15     17.59 o 
   7  -8   8        0.15        0.00    115.57 o 
  -9  -7   8        4.09        0.00    118.00 o 
  -8  -7   8       26.95        0.00    118.17 o 
  -7  -7   8        0.42        0.00    118.34 o 
  -6  -7   8        2.08        0.00    118.00 o 
  -5  -7   8      934.14      967.46     35.64 o 
  -4  -7   8      335.86      376.62     24.66 o 
  -3  -7   8     1449.02     1368.44     40.71 o 
  -2  -7   8     1784.14     1729.04     43.40 o 
  -1  -7   8      261.57      317.69     21.23 o 
   0  -7   8      721.28      703.03     29.48 o 
   1  -7   8      434.10      457.14     23.77 o 
   2  -7   8       16.16        0.00    119.74 o 
   3  -7   8      191.64      225.82     19.10 o 
   4  -7   8      147.19      124.64     20.39 o 
   5  -7   8      180.43      165.53     20.00 o 
   6  -7   8      511.47      487.21     33.06 o 
   7  -7   8      275.93      249.24     29.91 o 
   8  -7   8       52.01        0.00    114.88 o 
  -9  -6   8       37.65       39.01     20.55 o 
  -8  -6   8       17.44       50.52     18.06 o 
  -7  -6   8      606.38      605.31     30.71 o 
  -6  -6   8      421.28      414.52     24.95 o 
  -5  -6   8      237.76      187.84     20.68 o 
  -4  -6   8      917.70      787.87     30.25 o 
  -3  -6   8        0.76        0.00    118.17 o 
  -2  -6   8       84.58       87.82     17.01 o 
  -1  -6   8       69.32       84.35     15.21 o 
   0  -6   8       18.16       20.60     13.75 o 
   1  -6   8     1124.93     1089.67     33.71 o 
   2  -6   8     1586.69     1560.69     38.99 o 
   3  -6   8       13.25       18.54     25.26 o 
   4  -6   8      953.32      885.97     33.10 o 
   5  -6   8      639.87      677.10     28.93 o 
   6  -6   8       22.68       16.36     17.21 o 
   7  -6   8      280.64      243.72     27.28 o 
   8  -6   8        9.75       11.74     37.18 o 
 -10  -5   8        8.43        0.00    117.82 o 
  -9  -5   8       65.82       85.82     20.39 o 
  -8  -5   8       11.84       10.16     38.96 o 
  -7  -5   8       80.12       82.07     18.30 o 
  -6  -5   8       31.68       35.61     16.45 o 
  -5  -5   8      217.47      269.34     21.04 o 
  -4  -5   8        0.98        0.00    117.13 o 
  -3  -5   8      746.30      721.50     24.38 o 
  -2  -5   8      879.46      831.78     26.18 o 
  -1  -5   8      290.53      237.04     16.59 o 
   0  -5   8     1522.19     1345.45     32.04 o 
   1  -5   8       45.44       13.14     19.37 o 
   2  -5   8      257.53      267.85     18.57 o 
   3  -5   8       70.27       85.61     15.01 o 
   4  -5   8       74.79       57.53     15.58 o 
   5  -5   8       20.97       35.41     14.52 o 
   6  -5   8      127.00      115.20     19.61 o 
   7  -5   8       25.83       23.58     16.14 o 
   8  -5   8      134.15      129.63     24.54 o 
   9  -5   8      238.48      223.27     29.50 o 
 -10  -4   8       41.75       25.26     20.53 o 
  -9  -4   8      159.49      169.20     24.50 o 
  -8  -4   8       78.10       79.73     19.55 o 
  -7  -4   8      468.74      440.56     25.00 o 
  -6  -4   8      452.53      413.13     23.06 o 
  -5  -4   8      489.17      449.17     21.64 o 
  -4  -4   8       61.78       56.16     12.33 o 
  -3  -4   8       22.76        6.01     33.00 o 
  -2  -4   8       67.75       19.08     21.76 o 
  -1  -4   8      645.04      629.27     21.35 o 
   0  -4   8        6.36        2.88     13.44 o 
   1  -4   8     1110.12     1027.29     27.27 o 
   2  -4   8     2230.88     2192.97     44.10 o 
   3  -4   8      327.10      357.28     19.94 o 
   4  -4   8     1232.27     1305.80     35.26 o 
   5  -4   8      185.63      254.10     18.63 o 
   6  -4   8      157.63      158.17     19.12 o 
   7  -4   8       12.93       33.22     15.37 o 
   8  -4   8        0.84       10.71     33.92 o 
   9  -4   8        6.72        0.00    114.71 o 
 -11  -3   8       82.55       42.26     44.70 o 
 -10  -3   8        4.44       11.39     39.97 o 
  -9  -3   8      265.58      238.96     24.38 o 
  -8  -3   8       14.76        0.00    117.13 o 
  -7  -3   8       36.70       22.54     14.87 o 
  -6  -3   8       21.86        2.42    131.98 o 
  -5  -3   8      551.36      533.07     22.79 o 
  -4  -3   8     1202.84     1122.12     28.12 o 
  -3  -3   8     4574.02     3923.68     76.75 o 
  -2  -3   8      340.82      300.74     14.95 o 
  -1  -3   8     4534.11     4249.26     76.92 o 
   0  -3   8     4346.30     4033.16     75.66 o 
   1  -3   8      318.42      324.81     16.36 o 
   2  -3   8      973.66     1042.99     26.75 o 
   3  -3   8       38.74       37.95     11.04 o 
   4  -3   8      133.63      159.17     15.60 o 
   5  -3   8      504.61      523.17     24.91 o 
   6  -3   8      570.70      595.30     27.68 o 
   7  -3   8       23.65       22.76     15.37 o 
   8  -3   8      532.97      540.96     32.72 o 
   9  -3   8      180.67      187.06     25.91 o 
 -11  -2   8       37.16       45.96     21.84 o 
 -10  -2   8        1.47       14.66     37.57 o 
  -9  -2   8        6.75       39.36     14.45 o 
  -8  -2   8      805.72      809.03     32.27 o 
  -7  -2   8      421.83      342.85     22.48 o 
  -6  -2   8     1274.70     1201.77     33.43 o 
  -5  -2   8     4725.50     4491.50     87.44 o 
  -4  -2   8     1557.07     1501.64     31.22 o 
  -3  -2   8     1348.92     1332.58     27.75 o 
  -2  -2   8      584.82      577.44     18.27 o 
  -1  -2   8     1144.75     1084.81     23.92 o 
   0  -2   8     1210.18     1134.31     25.60 o 
   1  -2   8     2761.90     2928.22     57.10 o 
   2  -2   8      259.64      261.57     15.05 o 
   3  -2   8     2751.42     2755.26     54.79 o 
   4  -2   8     3531.53     3726.52     73.42 o 
   5  -2   8      295.16      299.17     19.62 o 
   6  -2   8      291.32      312.46     20.46 o 
   7  -2   8     1591.76     1618.13     44.73 o 
   8  -2   8        0.34        0.00    115.22 o 
   9  -2   8        0.33        0.00    114.54 o 
 -11  -1   8       37.90       58.30     22.09 o 
 -10  -1   8       12.61        0.00    116.26 o 
  -9  -1   8      164.07      155.19     20.07 o 
  -8  -1   8      198.60      210.41     19.75 o 
  -7  -1   8      629.77      551.03     25.57 o 
  -6  -1   8      151.62      190.81     16.30 o 
  -5  -1   8      358.71      405.33     18.27 o 
  -4  -1   8      283.40      231.83     14.51 o 
  -3  -1   8     2000.88     1903.05     38.11 o 
  -2  -1   8     1299.38     1354.21     27.97 o 
  -1  -1   8     9089.19     9433.13    121.21 o 
   0  -1   8     2270.01     2997.38     61.49 o 
   1  -1   8     1204.01     1295.57     26.54 o 
   2  -1   8     1637.97     1765.08     35.75 o 
   3  -1   8       62.48       53.22     11.34 o 
   4  -1   8       49.75       56.33     11.07 o 
   5  -1   8      167.71      169.35     16.24 o 
   6  -1   8       33.72       26.77     27.59 o 
   7  -1   8      500.31      541.49     28.78 o 
   8  -1   8      346.67      422.41     26.35 o 
   9  -1   8        0.17        0.00    113.85 o 
 -11   0   8       47.36        0.00    115.22 o 
 -10   0   8       90.53       69.82     20.10 o 
  -9   0   8       44.46       21.96     32.75 o 
  -8   0   8      155.55      146.14     18.52 o 
  -7   0   8       81.84       64.07     15.08 o 
  -6   0   8      388.16      344.95     18.54 o 
  -5   0   8      983.89      840.97     25.01 o 
  -4   0   8     1037.69     1075.86     26.05 o 
  -3   0   8     1853.93     1900.58     38.09 o 
  -2   0   8     2898.36     3264.59     62.88 o 
  -1   0   8     7767.67     7599.34    108.80 o 
   0   0   8     1962.84     2266.90     43.76 o 
   1   0   8       13.86        0.00    116.26 o 
   2   0   8      137.85      194.59     12.34 o 
   3   0   8      971.67      974.89     26.21 o 
   4   0   8      580.33      651.08     23.16 o 
   5   0   8      910.69      970.64     30.40 o 
   6   0   8     2027.77     2056.49     47.33 o 
   7   0   8       34.72       36.02     15.66 o 
   8   0   8      123.37      121.49     21.51 o 
   9   0   8       47.04        0.00    112.82 o 
 -11   1   8        6.81        0.00    114.88 o 
 -10   1   8       84.88       93.55     24.36 o 
  -9   1   8       47.59       37.67     14.97 o 
  -8   1   8        8.17        0.00    115.57 o 
  -7   1   8        4.76        5.84     12.98 o 
  -6   1   8      483.75      412.90     21.67 o 
  -5   1   8       58.99       43.38     10.61 o 
  -4   1   8      941.62      901.92     24.53 o 
  -3   1   8     1739.00     1819.36     35.81 o 
  -2   1   8      856.18      800.66     21.19 o 
  -1   1   8     4234.02     4342.96     84.49 o 
   0   1   8      152.04      182.59     11.65 o 
   1   1   8     2066.04     2403.40     46.17 o 
   2   1   8      406.41      417.53     17.39 o 
   3   1   8      884.55     1039.33     27.43 o 
   4   1   8      106.71       96.43     13.48 o 
   5   1   8       58.03       38.30     15.03 o 
   6   1   8        5.67       28.25     12.66 o 
   7   1   8      160.52      182.29     20.53 o 
   8   1   8      401.48      425.45     30.66 o 
   9   1   8        6.55        3.76    148.70 o 
 -11   2   8        0.34        0.00    114.71 o 
 -10   2   8       18.21        0.00    115.05 o 
  -9   2   8      162.31      204.69     20.29 o 
  -8   2   8      654.57      634.97     29.73 o 
  -7   2   8      488.81      532.55     26.18 o 
  -6   2   8     2242.34     2384.53     48.20 o 
  -5   2   8     1392.89     1473.20     33.10 o 
  -4   2   8      888.94      855.84     25.56 o 
  -3   2   8     3933.68     4236.70     77.54 o 
  -2   2   8      699.02      675.33     20.34 o 
  -1   2   8        3.14        7.26      8.01 o 
   0   2   8       67.51       57.27     10.90 o 
   1   2   8      564.45      560.13     18.80 o 
   2   2   8     2138.76     1969.45     37.26 o 
   3   2   8     4014.27     3616.52     69.59 o 
   4   2   8       90.81       83.11     14.69 o 
   5   2   8     1429.53     1389.93     37.22 o 
   6   2   8      923.87      882.26     33.03 o 
   7   2   8        3.67        9.38     29.76 o 
   8   2   8       46.10       39.15     18.60 o 
   9   2   8        6.49        7.70     59.69 o 
 -11   3   8      343.77      329.94     33.18 o 
 -10   3   8      222.31      239.67     26.00 o 
  -9   3   8       17.23       16.54     25.43 o 
  -8   3   8     1271.48     1302.11     40.94 o 
  -7   3   8      747.37      729.45     29.72 o 
  -6   3   8        2.40        9.77     25.06 o 
  -5   3   8      191.25      210.57     16.30 o 
  -4   3   8      143.68      167.00     13.78 o 
  -3   3   8       88.97       96.87     11.84 o 
  -2   3   8     1851.17     1900.08     37.59 o 
  -1   3   8     3923.03     4121.55     77.21 o 
   0   3   8     1208.54     1106.96     27.18 o 
   1   3   8     4874.22     4310.12     81.19 o 
   2   3   8     1063.95      884.96     25.31 o 
   3   3   8     1226.30     1077.72     29.05 o 
   4   3   8      452.59      443.66     22.94 o 
   5   3   8        1.90       13.35     24.33 o 
   6   3   8       24.11       28.68     15.68 o 
   7   3   8      846.03      823.29     34.51 o 
   8   3   8        4.73        3.61    142.89 o 
   9   3   8      310.45      319.11     29.39 o 
 -10   4   8       85.87       73.28     23.21 o 
  -9   4   8       20.49       13.93     38.26 o 
  -8   4   8       15.29       17.81     14.94 o 
  -7   4   8       47.86       17.06     31.11 o 
  -6   4   8      953.07     1005.95     32.39 o 
  -5   4   8       38.69       55.14     13.14 o 
  -4   4   8     1998.96     2098.89     42.10 o 
  -3   4   8     1223.05     1267.95     30.30 o 
  -2   4   8      783.79      803.88     24.77 o 
  -1   4   8     1318.50     1323.08     30.54 o 
   0   4   8      220.76      144.77     14.06 o 
   1   4   8        3.70        6.29     30.38 o 
   2   4   8      530.15      481.97     22.92 o 
   3   4   8        5.38        6.99     24.50 o 
   4   4   8      721.34      624.15     26.93 o 
   5   4   8     1197.09     1202.95     37.38 o 
   6   4   8      297.85      280.81     24.15 o 
   7   4   8      693.60      697.93     35.67 o 
   8   4   8      266.58      268.41     28.07 o 
 -10   5   8      102.82      154.48     24.11 o 
  -9   5   8       62.24      111.33     19.51 o 
  -8   5   8      156.97      157.32     21.20 o 
  -7   5   8        8.72       15.14     23.27 o 
  -6   5   8      229.07      204.04     20.26 o 
  -5   5   8       39.31       61.64     13.27 o 
  -4   5   8      308.22      296.03     20.50 o 
  -3   5   8      104.27      104.15     14.36 o 
  -2   5   8     1431.25     1356.71     35.10 o 
  -1   5   8       86.58       63.80     14.23 o 
   0   5   8     5573.48     5254.40     99.51 o 
   1   5   8      681.58      608.66     25.19 o 
   2   5   8       92.08       67.85     15.79 o 
   3   5   8     2080.30     1646.55     40.97 o 
   4   5   8        6.97       16.50     26.08 o 
   5   5   8        1.82       23.97     12.50 o 
   6   5   8        1.13        0.00    111.63 o 
   7   5   8       17.83        0.00    111.97 o 
   8   5   8       70.00       35.95     40.95 o 
  -9   6   8       30.27        0.00    116.09 o 
  -8   6   8       31.16       26.59     19.07 o 
  -7   6   8      807.33      914.22     34.65 o 
  -6   6   8      117.14       90.40     17.04 o 
  -5   6   8        8.63        0.00    115.22 o 
  -4   6   8     2403.08     2464.41     50.69 o 
  -3   6   8       47.81        6.03     21.88 o 
  -2   6   8       40.10       50.77     14.07 o 
  -1   6   8     1242.58     1257.87     35.81 o 
   0   6   8       16.94        0.00    116.09 o 
   1   6   8        3.18       22.60     13.00 o 
   2   6   8      135.38      104.61     17.06 o 
   3   6   8      767.71      759.79     30.96 o 
   4   6   8      926.74      764.48     32.62 o 
   5   6   8     1291.85     1159.67     40.95 o 
   6   6   8       37.29        7.05     75.77 o 
   7   6   8      263.57      262.49     29.04 o 
  -9   7   8      253.99      284.25     30.03 o 
  -8   7   8      318.43      330.56     29.70 o 
  -7   7   8       80.81       38.44     21.24 o 
  -6   7   8       13.99        0.00    115.40 o 
  -5   7   8      109.61      152.24     18.34 o 
  -4   7   8       51.70       36.84     14.05 o 
  -3   7   8      648.45      594.47     28.77 o 
  -2   7   8      536.52      464.94     25.69 o 
  -1   7   8     1822.42     1795.72     44.71 o 
   0   7   8     1706.42     1721.50     44.25 o 
   1   7   8      633.76      570.65     28.46 o 
   2   7   8      438.81      457.87     25.25 o 
   3   7   8     1396.65     1355.04     41.35 o 
   4   7   8      217.64      176.66     21.72 o 
   5   7   8       31.21        0.00    111.13 o 
   6   7   8        6.66       22.82     29.48 o 
  -8   8   8        5.78       51.09     18.73 o 
  -7   8   8       48.56       41.97     22.12 o 
  -6   8   8        0.89       18.20     29.38 o 
  -5   8   8      802.67      878.89     37.34 o 
  -4   8   8      862.39      859.16     36.25 o 
  -3   8   8      174.21      178.93     22.31 o 
  -2   8   8     2111.11     2115.04     51.13 o 
  -1   8   8      555.75      521.61     28.50 o 
   0   8   8       65.05       25.15     30.15 o 
   1   8   8       51.36       73.86     17.65 o 
   2   8   8       10.28        0.00    113.85 o 
   3   8   8      327.89      378.83     27.82 o 
   4   8   8      679.92      654.56     35.99 o 
   5   8   8       32.38       44.96     20.46 o 
  -7   9   8      252.42      169.94     30.02 o 
  -6   9   8       75.99      105.31     23.75 o 
  -5   9   8       30.01        0.00    116.26 o 
  -4   9   8       66.55       33.28     37.90 o 
  -3   9   8       20.68       18.05     30.42 o 
  -2   9   8       17.13       24.69     30.11 o 
  -1   9   8       60.88       24.36     30.97 o 
   0   9   8      202.44      182.29     24.97 o 
   1   9   8       16.91        0.00    113.17 o 
   2   9   8      697.11      733.74     39.03 o 
   3   9   8      466.33      436.75     34.62 o 
   4   9   8       17.87       16.64     20.55 o 
  -5  10   8      220.04      193.95     30.81 o 
  -4  10   8       26.02        0.00    116.43 o 
  -3  10   8      123.21      106.24     25.61 o 
  -2  10   8      186.31      203.55     26.87 o 
  -1  10   8       51.39       29.04     21.16 o 
   0  10   8       64.21       43.75     24.77 o 
   1  10   8       49.56       11.86     57.36 o 
   2  10   8       50.53        0.00    112.48 o 
  -1 -11   9       18.02        8.50     78.73 o 
   0 -11   9        1.70       12.69     35.91 o 
  -4 -10   9       40.99       83.11     22.03 o 
  -3 -10   9       30.40       48.29     19.71 o 
  -2 -10   9       30.17       57.10     19.46 o 
  -1 -10   9      167.90      171.13     25.82 o 
   0 -10   9        1.56        0.00    116.95 o 
   1 -10   9        5.73        7.70     59.69 o 
   2 -10   9       86.25       97.32     24.29 o 
   3 -10   9       42.74       39.65     24.29 o 
   4 -10   9        4.77        0.00    117.13 o 
  -6  -9   9      348.67      284.25     34.24 o 
  -5  -9   9       50.66       35.34     21.92 o 
  -4  -9   9        5.41        0.00    118.87 o 
  -3  -9   9        8.03        0.00    119.04 o 
  -2  -9   9       36.27        0.00    118.34 o 
  -1  -9   9       84.69       78.21     18.96 o 
   0  -9   9      102.36       95.09     19.03 o 
   1  -9   9       47.77       70.58     18.02 o 
   2  -9   9      206.54      204.69     24.35 o 
   3  -9   9      346.74      301.92     30.36 o 
   4  -9   9       92.21      104.85     24.16 o 
   5  -9   9      124.77      131.31     25.74 o 
  -7  -8   9      713.66      709.06     43.20 o 
  -6  -8   9       58.04        0.00    117.47 o 
  -5  -8   9        3.07       51.82     17.97 o 
  -4  -8   9        8.63       16.87     25.91 o 
  -3  -8   9      162.40      168.32     20.90 o 
  -2  -8   9      566.59      490.22     28.13 o 
  -1  -8   9       68.69       73.57     17.71 o 
   0  -8   9      288.81      270.08     24.05 o 
   1  -8   9      964.07      906.35     35.86 o 
   2  -8   9       64.21       55.06     17.85 o 
   3  -8   9        8.17       23.69     28.88 o 
   4  -8   9       10.18       10.60     44.13 o 
   5  -8   9       33.21       43.30     17.84 o 
   6  -8   9       14.16       53.39     17.82 o 
  -8  -7   9        0.60       37.74     17.01 o 
  -7  -7   9        3.36        0.00    117.13 o 
  -6  -7   9      273.00      255.01     24.28 o 
  -5  -7   9       14.62        0.00    116.95 o 
  -4  -7   9      305.04      314.47     22.74 o 
  -3  -7   9      633.55      545.72     28.09 o 
  -2  -7   9       57.72       17.06     27.88 o 
  -1  -7   9       52.18       67.75     15.60 o 
   0  -7   9       85.20       99.91     15.88 o 
   1  -7   9       73.05       84.04     16.95 o 
   2  -7   9      911.55      953.75     33.64 o 
   3  -7   9       67.68       70.49     16.86 o 
   4  -7   9      415.04      423.81     27.09 o 
   5  -7   9      817.54      775.50     34.75 o 
   6  -7   9      315.52      248.35     28.43 o 
   7  -7   9      360.76      323.99     30.02 o 
  -9  -6   9       86.10       55.31     24.13 o 
  -8  -6   9       70.28       22.49     41.05 o 
  -7  -6   9       33.71       10.27     46.17 o 
  -6  -6   9       75.63       77.51     16.08 o 
  -5  -6   9       69.76       85.50     16.47 o 
  -4  -6   9       67.57      106.36     15.33 o 
  -3  -6   9        9.53        2.60    118.34 o 
  -2  -6   9       74.61       80.95     13.68 o 
  -1  -6   9        5.55        9.18     12.58 o 
   0  -6   9      622.03      618.50     25.96 o 
   1  -6   9       98.95       94.76     16.79 o 
   2  -6   9       18.70       18.64     21.80 o 
   3  -6   9      805.97      785.65     31.80 o 
   4  -6   9       15.57       14.75     13.73 o 
   5  -6   9       29.51       25.20     30.25 o 
   6  -6   9       30.86       60.05     18.46 o 
   7  -6   9       57.15       68.03     19.28 o 
   8  -6   9        3.30        0.00    113.34 o 
 -10  -5   9        1.31       17.01     37.27 o 
  -9  -5   9       85.90      104.15     23.74 o 
  -8  -5   9        7.92       28.01     30.08 o 
  -7  -5   9      433.05      414.75     26.34 o 
  -6  -5   9      248.10      274.57     21.24 o 
  -5  -5   9      163.83      145.18     18.59 o 
  -4  -5   9      800.47      698.23     28.78 o 
  -3  -5   9        4.50        0.00    115.74 o 
  -2  -5   9      168.79      150.42     16.14 o 
  -1  -5   9       74.79       52.64     13.50 o 
   0  -5   9        8.35       28.74     11.31 o 
   1  -5   9       54.08       35.75     13.16 o 
   2  -5   9      966.51     1045.92     32.29 o 
   3  -5   9        0.77        5.07     50.75 o 
   4  -5   9      231.96      208.60     18.84 o 
   5  -5   9      360.57      319.92     24.55 o 
   6  -5   9       17.10        3.19    107.10 o 
   7  -5   9       58.56       57.78     19.41 o 
   8  -5   9        9.79       15.41     26.10 o 
 -10  -4   9        7.33        0.00    117.82 o 
  -9  -4   9      145.75      154.91     21.75 o 
  -8  -4   9      287.18      199.04     23.85 o 
  -7  -4   9       44.82       27.89     15.16 o 
  -6  -4   9       90.91       70.20     15.40 o 
  -5  -4   9      132.03      150.14     16.54 o 
  -4  -4   9       17.45        0.00    115.40 o 
  -3  -4   9     1067.86     1038.60     29.25 o 
  -2  -4   9     3252.09     2959.00     58.63 o 
  -1  -4   9      735.19      646.46     22.79 o 
   0  -4   9     3467.73     3374.41     67.88 o 
   1  -4   9      700.85      765.11     25.11 o 
   2  -4   9     1272.07     1305.39     31.97 o 
   3  -4   9      184.29      174.56     16.64 o 
   4  -4   9       16.67       15.19     25.56 o 
   5  -4   9        0.32        0.00    113.85 o 
   6  -4   9       79.09       68.78     18.07 o 
   7  -4   9       61.81       84.87     18.50 o 
   8  -4   9      124.55      146.00     25.64 o 
   9  -4   9      189.09      207.45     28.27 o 
 -10  -3   9       26.38       15.59     28.13 o 
  -9  -3   9       12.42        3.50    127.78 o 
  -8  -3   9      355.28      300.74     24.40 o 
  -7  -3   9      604.30      556.64     27.84 o 
  -6  -3   9       34.06       15.28     13.97 o 
  -5  -3   9     2486.22     2210.00     44.27 o 
  -4  -3   9     1500.32     1340.88     31.57 o 
  -3  -3   9      348.23      305.88     17.46 o 
  -2  -3   9     1558.76     1446.76     30.21 o 
  -1  -3   9     1037.07      950.60     25.19 o 
   0  -3   9       21.07       20.19     10.14 o 
   1  -3   9        5.71       21.38      8.86 o 
   2  -3   9        2.78        0.00    115.91 o 
   3  -3   9      753.00      798.10     27.56 o 
   4  -3   9     1828.35     2033.40     43.49 o 
   5  -3   9      405.13      481.72     25.15 o 
   6  -3   9      334.43      316.68     23.82 o 
   7  -3   9     1079.77     1016.05     37.61 o 
   8  -3   9      135.23      113.62     22.25 o 
   9  -3   9       64.54       73.57     25.50 o 
 -11  -2   9       29.90       40.80     21.52 o 
 -10  -2   9       31.84        0.00    117.13 o 
  -9  -2   9      554.76      523.42     29.85 o 
  -8  -2   9       14.66       13.14     16.82 o 
  -7  -2   9     1243.49     1134.31     36.68 o 
  -6  -2   9      323.65      363.31     21.84 o 
  -5  -2   9       90.25       86.45     12.55 o 
  -4  -2   9       40.17       23.97     10.44 o 
  -3  -2   9       31.52       35.48      9.06 o 
  -2  -2   9       75.54       91.04     10.93 o 
  -1  -2   9     5953.10     5481.32    101.64 o 
   0  -2   9     1354.41     1277.66     28.79 o 
   1  -2   9      894.88     1130.87     27.09 o 
   2  -2   9     5261.89     5760.30    111.08 o 
   3  -2   9      601.20      610.34     22.98 o 
   4  -2   9       84.68       64.71     14.24 o 
   5  -2   9      284.73      284.44     21.43 o 
   6  -2   9      127.49      110.38     17.76 o 
   7  -2   9      316.94      315.07     23.56 o 
   8  -2   9      116.45      160.46     21.85 o 
   9  -2   9       18.65       15.68     37.27 o 
 -11  -1   9       38.25       16.31     41.81 o 
 -10  -1   9       21.11        0.00    116.09 o 
  -9  -1   9       37.13       14.27     17.87 o 
  -8  -1   9       88.84       79.83     16.83 o 
  -7  -1   9      496.87      486.71     24.53 o 
  -6  -1   9      343.25      351.73     21.07 o 
  -5  -1   9     1933.23     1813.55     36.72 o 
  -4  -1   9      942.11      937.00     26.05 o 
  -3  -1   9      764.99      631.83     20.25 o 
  -2  -1   9     7263.97     6780.03    110.24 o 
  -1  -1   9       17.39       40.73      8.40 o 
   0  -1   9        3.30        9.38      8.76 o 
   1  -1   9        5.97        0.00    116.43 o 
   2  -1   9       43.07        9.42     17.79 o 
   3  -1   9      906.42      990.54     27.50 o 
   4  -1   9     1025.81      999.48     30.85 o 
   5  -1   9       85.33       91.15     15.71 o 
   6  -1   9     2498.12     2549.05     51.55 o 
   7  -1   9        8.59        9.45     33.09 o 
   8  -1   9      359.99      334.70     28.44 o 
   9  -1   9      129.24      135.11     24.27 o 
 -11   0   9       19.44        0.00    115.22 o 
 -10   0   9      745.46      695.83     38.01 o 
  -9   0   9      330.22      337.61     26.06 o 
  -8   0   9      177.83      146.69     19.79 o 
  -7   0   9      757.30      663.88     28.06 o 
  -6   0   9       18.04        4.72     47.05 o 
  -5   0   9       59.69       59.78     12.46 o 
  -4   0   9      632.25      605.31     20.94 o 
  -3   0   9      545.86      492.49     18.88 o 
  -2   0   9        7.30        0.00    114.36 o 
  -1   0   9     5384.63     5581.74     98.33 o 
   0   0   9      286.15      247.81     14.65 o 
   1   0   9      969.80     1184.14     27.33 o 
   2   0   9      304.71      296.62     15.83 o 
   3   0   9        0.68       10.35     18.83 o 
   4   0   9      440.84      470.09     24.11 o 
   5   0   9        3.79        0.00    114.36 o 
   6   0   9       38.10       48.29     16.48 o 
   7   0   9        1.43       15.77     26.54 o 
   8   0   9      205.75      200.33     23.93 o 
   9   0   9        3.35        0.00    111.47 o 
 -11   1   9      142.04      123.75     24.74 o 
 -10   1   9      168.32      160.18     22.40 o 
  -9   1   9      141.71      142.05     17.58 o 
  -8   1   9     1149.42     1119.84     37.59 o 
  -7   1   9       30.31       30.72     14.53 o 
  -6   1   9      854.60      752.30     28.01 o 
  -5   1   9     5554.01     5524.25     98.66 o 
  -4   1   9      407.78      470.33     19.44 o 
  -3   1   9     3565.93     3556.05     73.75 o 
  -2   1   9      915.26      985.54     25.29 o 
  -1   1   9      258.40      248.35     14.12 o 
   0   1   9      168.53      157.17     12.52 o 
   1   1   9       60.40       86.45     11.29 o 
   2   1   9      417.34      442.94     19.34 o 
   3   1   9     3361.90     3187.91     67.26 o 
   4   1   9      266.86      271.01     19.24 o 
   5   1   9     1719.81     1784.68     42.66 o 
   6   1   9     1808.74     1628.18     43.95 o 
   7   1   9       43.82       54.22     17.21 o 
   8   1   9      188.57      150.98     24.54 o 
   9   1   9       84.73       89.43     22.42 o 
 -11   2   9       84.73       85.61     24.04 o 
 -10   2   9      326.44      281.00     27.39 o 
  -9   2   9       33.26        0.00    115.05 o 
  -8   2   9      730.17      735.59     31.69 o 
  -7   2   9     1569.97     1517.07     40.66 o 
  -6   2   9       65.34       76.92     14.23 o 
  -5   2   9     2111.48     2198.28     43.62 o 
  -4   2   9     1471.41     1649.77     33.64 o 
  -3   2   9        6.28        0.00    116.61 o 
  -2   2   9      403.10      424.28     18.23 o 
  -1   2   9     1221.39     1321.84     28.87 o 
   0   2   9      693.28      747.95     22.96 o 
   1   2   9     8691.75     8239.33    129.76 o 
   2   2   9     4408.85     4058.42     83.12 o 
   3   2   9     1241.74     1229.06     33.41 o 
   4   2   9     2666.56     2403.40     47.83 o 
   5   2   9      276.62      257.01     22.55 o 
   6   2   9       52.74       61.46     15.83 o 
   7   2   9      214.46      207.95     21.43 o 
   8   2   9        5.42       35.34     17.74 o 
   9   2   9      164.96      140.97     27.62 o 
 -11   3   9       19.88        0.00    114.88 o 
 -10   3   9      392.15      425.45     33.00 o 
  -9   3   9       46.63       66.27     19.30 o 
  -8   3   9       50.26       67.38     15.83 o 
  -7   3   9       30.23       17.01     27.75 o 
  -6   3   9       78.64       96.31     15.59 o 
  -5   3   9       20.73       21.22     23.47 o 
  -4   3   9     1836.18     1834.39     36.93 o 
  -3   3   9     2017.61     2036.47     39.42 o 
  -2   3   9        0.75       10.06     10.83 o 
  -1   3   9     2915.68     3027.27     61.80 o 
   0   3   9      989.28      986.26     27.08 o 
   1   3   9        0.06       12.25     15.01 o 
   2   3   9        4.76        0.00    111.97 o 
   3   3   9       50.99       56.58     13.31 o 
   4   3   9      120.53      109.07     16.11 o 
   5   3   9     1112.62     1049.23     36.02 o 
   6   3   9      612.99      520.31     28.47 o 
   7   3   9      334.65      281.57     27.22 o 
   8   3   9      606.60      577.44     36.53 o 
 -10   4   9      352.03      338.45     30.68 o 
  -9   4   9        1.47        0.00    116.26 o 
  -8   4   9      347.37      352.79     25.79 o 
  -7   4   9      122.15      109.19     18.38 o 
  -6   4   9      316.39      297.60     21.14 o 
  -5   4   9      279.45      304.09     19.98 o 
  -4   4   9      174.89      183.36     16.75 o 
  -3   4   9      533.54      521.61     23.32 o 
  -2   4   9     1142.53     1167.02     30.62 o 
  -1   4   9      448.52      460.06     21.66 o 
   0   4   9      441.50      395.79     20.31 o 
   1   4   9     3230.90     3223.88     63.13 o 
   2   4   9       16.69       24.98     12.59 o 
   3   4   9     1550.21     1357.97     37.21 o 
   4   4   9      670.75      697.33     28.46 o 
   5   4   9       12.75       14.79     28.84 o 
   6   4   9      102.92       96.65     19.18 o 
   7   4   9       12.79        3.61    142.31 o 
   8   4   9       30.77       53.39     21.80 o 
 -10   5   9      127.35      186.91     24.97 o 
  -9   5   9       80.61       59.70     22.53 o 
  -8   5   9       63.80        0.00    116.09 o 
  -7   5   9       93.19       84.25     17.70 o 
  -6   5   9      431.35      410.37     24.82 o 
  -5   5   9       15.69       37.05     13.60 o 
  -4   5   9      443.50      415.91     23.83 o 
  -3   5   9     1167.56     1161.99     34.03 o 
  -2   5   9      532.64      529.41     24.54 o 
  -1   5   9      517.77      479.23     23.60 o 
   0   5   9      336.79      337.82     21.27 o 
   1   5   9      159.98      138.56     17.36 o 
   2   5   9      752.05      617.37     26.50 o 
   3   5   9     1145.29     1094.92     35.29 o 
   4   5   9      174.28      199.68     19.56 o 
   5   5   9      382.99      326.86     25.64 o 
   6   5   9      161.59      171.72     23.49 o 
   7   5   9      310.92      232.34     28.02 o 
  -9   6   9      340.83      320.33     31.27 o 
  -8   6   9      717.42      693.74     38.85 o 
  -7   6   9        5.20        6.78     67.88 o 
  -6   6   9      572.46      490.98     29.16 o 
  -5   6   9     1023.62     1010.27     36.06 o 
  -4   6   9      182.36      165.39     18.53 o 
  -3   6   9       11.01        0.00    115.05 o 
  -2   6   9        5.88        0.00    115.57 o 
  -1   6   9       11.66       33.02     13.17 o 
   0   6   9     3217.77     3093.81     63.11 o 
   1   6   9      118.57      126.42     16.84 o 
   2   6   9       70.42       82.49     18.03 o 
   3   6   9     3209.79     2893.33     57.98 o 
   4   6   9      382.05      384.81     24.26 o 
   5   6   9        2.14       27.12     27.95 o 
   6   6   9      196.92      196.65     24.66 o 
   7   6   9       91.27       58.39     23.93 o 
  -8   7   9      192.13      203.71     28.01 o 
  -7   7   9        6.83        8.24     24.74 o 
  -6   7   9      151.84      118.38     24.94 o 
  -5   7   9       30.41       31.29     16.88 o 
  -4   7   9     1664.93     1696.18     46.73 o 
  -3   7   9       54.87       48.21     16.86 o 
  -2   7   9     1149.96     1128.20     37.35 o 
  -1   7   9     2375.64     2173.88     50.78 o 
   0   7   9        4.78       18.73     14.54 o 
   1   7   9      730.38      680.36     30.78 o 
   2   7   9       75.29       57.87     16.57 o 
   3   7   9      201.44      187.06     22.66 o 
   4   7   9      143.05      176.21     20.93 o 
   5   7   9       72.89       33.09     37.66 o 
   6   7   9      220.79      233.90     25.16 o 
  -7   8   9      164.70      161.18     24.20 o 
  -6   8   9      963.54      934.57     42.66 o 
  -5   8   9        5.62        0.00    114.71 o 
  -4   8   9      306.90      300.15     27.91 o 
  -3   8   9      531.82      498.55     29.89 o 
  -2   8   9       29.65        9.91     44.66 o 
  -1   8   9        7.36        0.00    113.85 o 
   0   8   9        6.47       14.19     16.28 o 
   1   8   9        0.00        0.00    112.65 o 
   2   8   9      674.30      585.65     34.60 o 
   3   8   9      402.32      407.85     31.85 o 
   4   8   9        4.09        0.00    110.96 o 
   5   8   9      475.03      457.14     34.20 o 
  -6   9   9       24.01       20.54     37.44 o 
  -5   9   9       69.68       94.43     23.59 o 
  -4   9   9      209.42      227.01     25.64 o 
  -3   9   9       58.35       29.78     36.84 o 
  -2   9   9      178.25      217.38     24.76 o 
  -1   9   9      232.21      243.72     26.39 o 
   0   9   9       73.39        0.00    112.31 o 
   1   9   9      212.07      223.44     25.10 o 
   2   9   9       62.62       26.77     38.80 o 
   3   9   9        5.89       34.41     21.30 o 
  -3  10   9       75.76      116.91     22.45 o 
  -2  10   9       19.04       20.13     32.43 o 
  -1  10   9       91.44      122.74     22.75 o 
   0  10   9       37.96       32.12     34.53 o 
  -4 -10  10        2.49       36.84     19.15 o 
  -3 -10  10       33.29       69.54     22.23 o 
  -2 -10  10       33.33       12.01     66.18 o 
  -1 -10  10       23.09       41.38     20.73 o 
   0 -10  10        7.45        0.00    115.74 o 
   1 -10  10       25.41       19.83     36.12 o 
   2 -10  10       15.62        8.11     62.83 o 
   3 -10  10      106.78      128.72     23.30 o 
  -6  -9  10        2.02        0.00    116.95 o 
  -5  -9  10        0.30        0.00    117.13 o 
  -4  -9  10        2.99       36.23     18.51 o 
  -3  -9  10       57.76       22.44     34.29 o 
  -2  -9  10      292.22      277.97     26.29 o 
  -1  -9  10      304.20      318.71     28.36 o 
   0  -9  10      110.02       81.36     22.21 o 
   1  -9  10      783.61      839.32     40.76 o 
   2  -9  10       11.54       29.53     31.75 o 
   3  -9  10        2.86       19.18     32.30 o 
   4  -9  10       60.88       24.08     39.31 o 
   5  -9  10       31.86       29.91     21.53 o 
  -7  -8  10        4.55       64.80     18.91 o 
  -6  -8  10      126.77      117.15     23.58 o 
  -5  -8  10        5.52        0.00    116.43 o 
  -4  -8  10      422.32      446.77     31.42 o 
  -3  -8  10      368.85      317.09     27.07 o 
  -2  -8  10        9.42       19.73     25.45 o 
  -1  -8  10      372.79      316.89     24.84 o 
   0  -8  10       80.73       32.25     33.18 o 
   1  -8  10       56.87       58.82     16.71 o 
   2  -8  10      259.58      239.31     24.57 o 
   3  -8  10       22.63        0.00    116.61 o 
   4  -8  10       29.74        4.12     52.95 o 
   5  -8  10      259.88      298.19     27.62 o 
   6  -8  10       81.57       43.00     24.55 o 
  -8  -7  10       60.71       64.62     21.98 o 
  -7  -7  10       90.31       72.50     23.96 o 
  -6  -7  10       35.36       24.69     32.53 o 
  -5  -7  10       34.23       30.91     15.71 o 
  -4  -7  10       92.85       82.90     18.18 o 
  -3  -7  10       29.51        0.00    116.61 o 
  -2  -7  10      407.59      412.44     24.65 o 
  -1  -7  10        8.20        5.87     54.24 o 
   0  -7  10      280.90      243.72     20.19 o 
   1  -7  10      628.87      581.27     28.72 o 
   2  -7  10        1.09        0.00    116.78 o 
   3  -7  10      357.66      391.29     25.36 o 
   4  -7  10      267.42      266.74     23.35 o 
   5  -7  10        9.24       24.92     32.79 o 
   6  -7  10       33.09        3.81    172.90 o 
   7  -7  10        4.82       28.62     31.92 o 
  -9  -6  10       22.73        0.00    116.95 o 
  -8  -6  10       15.08        3.83    139.65 o 
  -7  -6  10      143.76      108.01     23.23 o 
  -6  -6  10      396.02      298.58     26.66 o 
  -5  -6  10      172.92      190.65     20.99 o 
  -4  -6  10      906.67      840.31     32.23 o 
  -3  -6  10      173.56      161.04     18.86 o 
  -2  -6  10     2464.31     2318.51     49.17 o 
  -1  -6  10       28.84       18.54     25.26 o 
   0  -6  10      314.29      296.23     21.68 o 
   1  -6  10      328.97      345.16     23.40 o 
   2  -6  10      243.91      222.08     21.98 o 
   3  -6  10       85.41       83.21     16.25 o 
   4  -6  10       48.28       87.82     14.99 o 
   5  -6  10      167.73      192.06     22.17 o 
   6  -6  10       10.19        0.00    113.17 o 
   7  -6  10       34.34       54.97     21.62 o 
  -9  -5  10       90.37       35.82     46.24 o 
  -8  -5  10      260.62      228.73     27.80 o 
  -7  -5  10       94.72       67.94     18.70 o 
  -6  -5  10      216.91      242.31     20.84 o 
  -5  -5  10      113.90      118.14     18.25 o 
  -4  -5  10       44.78       18.20     27.88 o 
  -3  -5  10       64.25       40.51     14.08 o 
  -2  -5  10     1867.68     1576.41     39.19 o 
  -1  -5  10       36.15        0.00    116.78 o 
   0  -5  10     4667.79     4354.93     84.61 o 
   1  -5  10     2676.74     2720.83     53.85 o 
   2  -5  10      676.17      764.80     28.87 o 
   3  -5  10     1621.68     1674.29     43.17 o 
   4  -5  10       67.52        2.88    183.17 o 
   5  -5  10       18.43       15.50     24.97 o 
   6  -5  10       24.62        6.72     67.22 o 
   7  -5  10       23.32        0.00    112.48 o 
   8  -5  10       71.68       88.78     23.84 o 
 -10  -4  10       79.09      109.90     25.69 o 
  -9  -4  10       21.20       22.76     18.62 o 
  -8  -4  10       15.28        0.00    117.13 o 
  -7  -4  10      202.61      192.54     21.25 o 
  -6  -4  10       67.98       83.83     17.24 o 
  -5  -4  10      676.75      623.30     28.33 o 
  -4  -4  10     2241.74     2086.96     43.54 o 
  -3  -4  10        8.64        0.00    114.02 o 
  -2  -4  10     1357.64     1223.50     32.54 o 
  -1  -4  10     1875.22     1724.33     36.75 o 
   0  -4  10       29.78       38.87     13.01 o 
   1  -4  10       19.89        0.00    117.30 o 
   2  -4  10        7.39       27.00     11.32 o 
   3  -4  10       22.08       25.95     14.68 o 
   4  -4  10     1091.40     1175.56     35.79 o 
   5  -4  10      500.27      514.89     27.80 o 
   6  -4  10       15.42        0.00    112.65 o 
   7  -4  10      866.05      937.70     42.39 o 
   8  -4  10      121.58      142.46     24.78 o 
 -10  -3  10       23.04       16.18     47.49 o 
  -9  -3  10      182.80      210.41     25.02 o 
  -8  -3  10       50.12       32.89     18.41 o 
  -7  -3  10     1035.33      955.85     36.13 o 
  -6  -3  10      854.11      817.45     31.14 o 
  -5  -3  10        0.70        0.00    114.19 o 
  -4  -3  10      669.40      650.79     24.89 o 
  -3  -3  10      343.79      369.17     18.97 o 
  -2  -3  10      240.49      224.63     15.81 o 
  -1  -3  10      256.58      261.57     17.25 o 
   0  -3  10      617.97      637.55     22.92 o 
   1  -3  10      252.84      255.73     17.05 o 
   2  -3  10     1343.54     1343.79     34.52 o 
   3  -3  10     1050.00     1056.59     32.82 o 
   4  -3  10      169.52      161.90     18.62 o 
   5  -3  10     1233.57     1237.03     38.31 o 
   6  -3  10        3.54        0.00    112.82 o 
   7  -3  10       37.73       39.79     20.61 o 
   8  -3  10        0.27        3.79    160.67 o 
 -10  -2  10        1.97       14.66     19.55 o 
  -9  -2  10      124.36      128.47     23.92 o 
  -8  -2  10       45.26       69.92     15.37 o 
  -7  -2  10       95.80      112.77     16.02 o 
  -6  -2  10       82.29       56.41     14.91 o 
  -5  -2  10      107.62       93.99     14.41 o 
  -4  -2  10      324.63      289.05     17.17 o 
  -3  -2  10       74.09       73.96     11.71 o 
  -2  -2  10     5446.67     5279.93    105.52 o 
  -1  -2  10       93.99       98.67     12.06 o 
   0  -2  10     1912.65     1937.85     38.46 o 
   1  -2  10     1602.26     1705.53     36.55 o 
   2  -2  10       39.65       40.87     11.97 o 
   3  -2  10       11.51       13.68     12.21 o 
   4  -2  10       57.89       49.64     13.91 o 
   5  -2  10       52.77       57.70     14.65 o 
   6  -2  10     1953.53     1965.42     48.79 o 
   7  -2  10       70.60       74.45     19.97 o 
   8  -2  10       21.86       22.33     31.58 o 
   9  -2  10      339.83      342.43     35.48 o 
 -11  -1  10      263.75      288.66     26.79 o 
 -10  -1  10       18.89        0.00    117.13 o 
  -9  -1  10      436.11      476.75     27.99 o 
  -8  -1  10       66.07       12.49     31.99 o 
  -7  -1  10      184.90      204.04     19.77 o 
  -6  -1  10      219.93      226.67     19.64 o 
  -5  -1  10      179.95      166.12     16.96 o 
  -4  -1  10      187.79      141.38     14.84 o 
  -3  -1  10       16.27        7.82     22.94 o 
  -2  -1  10      275.15      293.50     15.74 o 
  -1  -1  10      777.63      777.72     23.10 o 
   0  -1  10     1658.00     1753.66     34.21 o 
   1  -1  10      290.88      356.21     18.42 o 
   2  -1  10     3113.75     3544.56     70.25 o 
   3  -1  10      705.48      787.56     28.02 o 
   4  -1  10      352.95      371.79     22.97 o 
   5  -1  10      423.58      429.43     24.45 o 
   6  -1  10       50.12       49.24     17.12 o 
   7  -1  10        6.05        0.00    113.34 o 
   8  -1  10       16.39        0.00    112.65 o 
   9  -1  10       46.47       76.32     21.61 o 
 -11   0  10      878.83      815.18     46.32 o 
 -10   0  10       19.98        0.00    116.43 o 
  -9   0  10      106.74       77.31     18.95 o 
  -8   0  10      365.92      298.77     24.51 o 
  -7   0  10       29.38       38.80     14.13 o 
  -6   0  10       90.00      102.08     16.16 o 
  -5   0  10      952.28     1040.43     31.47 o 
  -4   0  10      106.72      119.62     13.40 o 
  -3   0  10     6411.69     6489.86    116.08 o 
  -2   0  10     1593.39     1473.64     30.92 o 
  -1   0  10        3.39        9.14     16.05 o 
   0   0  10     1973.36     2255.03     46.33 o 
   1   0  10      607.53      799.38     24.38 o 
   2   0  10      751.87      928.69     26.62 o 
   3   0  10       46.25       66.73     13.81 o 
   4   0  10      583.27      628.13     26.73 o 
   5   0  10       27.84       13.76     25.09 o 
   6   0  10      614.74      663.01     29.80 o 
   7   0  10      430.15      389.95     26.66 o 
   8   0  10       49.18       22.17     35.04 o 
 -11   1  10       21.60       56.50     21.06 o 
 -10   1  10      148.72      194.27     24.83 o 
  -9   1  10       45.32       52.40     18.23 o 
  -8   1  10        3.54        0.00    116.43 o 
  -7   1  10      525.69      486.71     26.28 o 
  -6   1  10     2434.64     2506.83     49.99 o 
  -5   1  10      126.68       92.35     16.57 o 
  -4   1  10     1081.94     1066.94     29.28 o 
  -3   1  10      838.68      856.50     25.57 o 
  -2   1  10       31.42       20.39     11.32 o 
  -1   1  10     1043.57     1143.12     27.62 o 
   0   1  10      158.69      172.17     12.95 o 
   1   1  10     1736.89     1987.61     38.44 o 
   2   1  10     6593.30     7309.40    130.95 o 
   3   1  10       18.76       24.86     13.75 o 
   4   1  10     3440.44     3396.19     69.42 o 
   5   1  10     1708.43     1647.93     43.29 o 
   6   1  10       11.83        0.00    113.00 o 
   7   1  10      178.86      165.39     21.74 o 
   8   1  10        5.23        0.00    111.63 o 
 -10   2  10       85.97       73.38     24.30 o 
  -9   2  10      403.98      385.92     28.98 o 
  -8   2  10        2.35       16.82     14.52 o 
  -7   2  10       20.10        0.00    116.78 o 
  -6   2  10      124.48      159.17     17.03 o 
  -5   2  10        7.00        0.00    116.61 o 
  -4   2  10      570.88      655.43     24.98 o 
  -3   2  10      413.91      431.79     20.28 o 
  -2   2  10       16.10        0.00    116.09 o 
  -1   2  10     2417.70     2684.26     55.25 o 
   0   2  10     3647.52     4080.13     83.34 o 
   1   2  10       23.17       14.53     20.46 o 
   2   2  10     1984.48     2128.10     42.92 o 
   3   2  10      722.48      696.43     27.85 o 
   4   2  10        0.11        0.00    113.68 o 
   5   2  10       34.83        0.00    113.85 o 
   6   2  10      225.39      207.78     21.26 o 
   7   2  10       15.11        0.00    112.14 o 
   8   2  10      430.25      447.01     32.38 o 
 -10   3  10      192.67      155.76     27.33 o 
  -9   3  10       51.28       25.20     36.57 o 
  -8   3  10      134.09      120.62     19.81 o 
  -7   3  10      648.58      624.44     31.19 o 
  -6   3  10      347.61      341.80     22.23 o 
  -5   3  10      857.09      879.90     30.96 o 
  -4   3  10       80.91       80.03     15.73 o 
  -3   3  10      716.64      780.25     27.57 o 
  -2   3  10        3.22        0.00    113.51 o 
  -1   3  10       24.32       23.64     10.98 o 
   0   3  10        1.65        2.21     80.88 o 
   1   3  10     1581.88     1423.55     35.10 o 
   2   3  10      196.11      152.24     16.24 o 
   3   3  10      539.53      514.38     25.73 o 
   4   3  10     1609.79     1379.80     40.04 o 
   5   3  10       52.83       23.31     17.69 o 
   6   3  10      160.79      187.69     21.45 o 
   7   3  10      265.17      248.17     26.99 o 
   8   3  10       28.01       29.78     22.91 o 
 -10   4  10      123.69       89.53     25.23 o 
  -9   4  10       32.69       18.88     35.60 o 
  -8   4  10       30.57       42.78     17.96 o 
  -7   4  10        6.19       51.74     15.59 o 
  -6   4  10      195.19      173.96     20.65 o 
  -5   4  10       98.88      120.24     15.55 o 
  -4   4  10      729.60      833.09     30.45 o 
  -3   4  10     3084.26     3259.41     66.72 o 
  -2   4  10      254.13      274.39     19.17 o 
  -1   4  10      945.86     1072.14     31.95 o 
   0   4  10     2253.25     2244.81     45.15 o 
   1   4  10       63.68       68.97     13.76 o 
   2   4  10      949.30      856.83     30.89 o 
   3   4  10        1.74        0.00    111.63 o 
   4   4  10       17.94       32.05     15.54 o 
   5   4  10      113.33      117.52     20.05 o 
   6   4  10       72.85       75.73     23.40 o 
   7   4  10       71.92       77.61     22.79 o 
  -9   5  10      135.28      109.19     25.37 o 
  -8   5  10      657.71      600.85     35.60 o 
  -7   5  10      206.69      199.20     23.54 o 
  -6   5  10      610.33      621.89     30.84 o 
  -5   5  10     1136.77     1112.26     36.70 o 
  -4   5  10      461.94      562.01     27.43 o 
  -3   5  10      653.13      680.65     27.82 o 
  -2   5  10       18.95       10.24     24.26 o 
  -1   5  10        3.89       15.41     22.67 o 
   0   5  10      406.40      411.98     23.26 o 
   1   5  10      796.11      704.84     29.52 o 
   2   5  10      140.70      108.71     18.22 o 
   3   5  10     2348.29     2024.20     49.00 o 
   4   5  10      850.86      775.50     32.54 o 
   5   5  10        8.98        0.00    111.13 o 
   6   5  10      470.60      357.49     31.11 o 
   7   5  10      150.06        0.00    111.63 o 
  -9   6  10       13.32        8.40    102.99 o 
  -8   6  10      123.56      158.46     25.71 o 
  -7   6  10      428.94      445.81     31.14 o 
  -6   6  10      171.35      151.54     22.35 o 
  -5   6  10       76.59       45.04     17.59 o 
  -4   6  10      270.53      288.47     22.55 o 
  -3   6  10       36.99       55.14     14.49 o 
  -2   6  10      489.96      544.66     28.07 o 
  -1   6  10     2565.91     2691.32     54.74 o 
   0   6  10      112.84      103.00     18.19 o 
   1   6  10      527.91      494.76     27.26 o 
   2   6  10     1036.16      972.76     36.80 o 
   3   6  10       91.16      103.46     19.04 o 
   4   6  10       61.19       63.44     19.25 o 
   5   6  10        1.29       10.86     41.60 o 
   6   6  10      105.88       68.88     22.41 o 
  -8   7  10       59.60       76.32     22.60 o 
  -7   7  10        0.12        0.00    116.43 o 
  -6   7  10      989.39      950.60     42.68 o 
  -5   7  10       94.11      152.24     19.32 o 
  -4   7  10      438.34      409.91     27.56 o 
  -3   7  10      340.35      345.16     25.50 o 
  -2   7  10      334.53      365.47     25.59 o 
  -1   7  10       63.94       56.92     17.29 o 
   0   7  10       14.91        0.00    114.54 o 
   1   7  10       31.90       54.30     17.31 o 
   2   7  10      845.52      792.66     35.78 o 
   3   7  10      344.25      325.22     29.26 o 
   4   7  10        1.70        0.00    111.63 o 
   5   7  10      687.26      660.67     39.95 o 
  -7   8  10       10.86        0.00    116.26 o 
  -6   8  10       63.09       63.53     22.97 o 
  -5   8  10        7.19        0.00    115.74 o 
  -4   8  10       58.53       42.26     19.25 o 
  -3   8  10       48.58       53.39     19.56 o 
  -2   8  10      155.93      236.17     24.76 o 
  -1   8  10      144.67      156.75     22.16 o 
   0   8  10      123.11      152.24     20.86 o 
   1   8  10      468.12      468.61     34.88 o 
   2   8  10       92.68      129.50     25.82 o 
   3   8  10       37.74       62.27     20.77 o 
   4   8  10       72.13       80.23     23.37 o 
  -5   9  10       20.57       12.45     68.41 o 
  -4   9  10      121.79      170.24     26.35 o 
  -3   9  10       58.96       79.73     23.40 o 
  -2   9  10        2.16       19.33     32.57 o 
  -1   9  10        9.82       11.51     63.21 o 
   0   9  10      104.42      108.48     25.17 o 
   1   9  10       30.78       31.48     33.86 o 
   2   9  10      412.82      429.67     34.10 o 
  -3 -10  11       21.46        0.00    118.17 o 
  -2 -10  11       49.63       29.84     23.80 o 
  -1 -10  11       56.84       58.82     23.49 o 
   0 -10  11        9.63        0.00    116.43 o 
   1 -10  11      385.43      361.58     33.66 o 
  -5  -9  11        1.62       16.78     36.69 o 
  -4  -9  11      144.70      187.69     27.36 o 
  -3  -9  11      247.15      227.53     32.00 o 
  -2  -9  11       21.18        7.63     82.04 o 
  -1  -9  11      314.37      314.27     30.17 o 
   0  -9  11      227.19      232.00     28.51 o 
   1  -9  11        0.43       18.98     30.60 o 
   2  -9  11        1.26       23.36     20.12 o 
   3  -9  11        0.12        0.00    116.61 o 
   4  -9  11       29.43       56.92     22.26 o 
  -6  -8  11        4.51       20.08     27.56 o 
  -5  -8  11      185.19      163.06     26.51 o 
  -4  -8  11        2.05       39.79     17.39 o 
  -3  -8  11        7.55       10.68     37.27 o 
  -2  -8  11       28.68       52.15     16.39 o 
  -1  -8  11        2.08        0.00    117.47 o 
   0  -8  11       44.42       46.73     18.30 o 
   1  -8  11       45.65       38.16     18.85 o 
   2  -8  11       40.45       41.53     19.16 o 
   3  -8  11      158.17      147.79     24.00 o 
   4  -8  11      278.38      236.86     28.81 o 
   5  -8  11        0.81        0.00    115.22 o 
  -8  -7  11       50.51       33.55     24.58 o 
  -7  -7  11       34.86       20.75     21.86 o 
  -6  -7  11       66.83       18.49     50.64 o 
  -5  -7  11      104.09       73.18     23.20 o 
  -4  -7  11       66.95       41.02     16.57 o 
  -3  -7  11      996.22      984.12     37.02 o 
  -2  -7  11       19.54       13.72     15.34 o 
  -1  -7  11      156.26      165.53     18.83 o 
   0  -7  11      184.19      197.93     19.95 o 
   1  -7  11        0.60        0.00    117.13 o 
   2  -7  11        7.15        0.00    117.30 o 
   3  -7  11        2.68        0.00    116.61 o 
   4  -7  11        0.13       17.86     31.36 o 
   5  -7  11      113.71      116.05     23.47 o 
   6  -7  11        0.87        0.00    113.85 o 
  -8  -6  11      108.36      100.14     25.89 o 
  -7  -6  11      152.60      143.41     24.86 o 
  -6  -6  11       62.82        6.84     98.96 o 
  -5  -6  11      481.48      431.08     26.15 o 
  -4  -6  11      126.43      105.31     18.28 o 
  -3  -6  11      319.56      278.16     22.52 o 
  -2  -6  11       57.15        5.73     79.01 o 
  -1  -6  11      179.42      195.38     19.82 o 
   0  -6  11       10.17        0.00    117.65 o 
   1  -6  11      465.59      494.76     25.74 o 
   2  -6  11       21.83       18.20     26.77 o 
   3  -6  11      215.58      224.63     21.60 o 
   4  -6  11      111.75      133.53     18.62 o 
   5  -6  11       68.52       97.65     21.08 o 
   6  -6  11        2.71        0.00    113.34 o 
   7  -6  11        5.96       28.50     33.31 o 
  -9  -5  11       19.87       49.56     20.53 o 
  -8  -5  11        4.29       18.83     30.38 o 
  -7  -5  11        9.01       21.85     15.96 o 
  -6  -5  11        2.04        0.00    116.09 o 
  -5  -5  11       63.66       57.44     15.65 o 
  -4  -5  11      622.60      542.54     25.63 o 
  -3  -5  11      224.10      220.06     19.86 o 
  -2  -5  11      180.85      178.48     16.82 o 
  -1  -5  11     1297.92     1214.00     36.37 o 
   0  -5  11     1512.44     1496.81     39.51 o 
   1  -5  11       67.23       72.79     15.97 o 
   2  -5  11      959.73     1094.17     36.03 o 
   3  -5  11      510.22      524.20     28.31 o 
   4  -5  11       71.85       81.46     18.43 o 
   5  -5  11       67.13       33.09     34.07 o 
   6  -5  11        7.59       14.27     28.55 o 
   7  -5  11      444.09      486.96     35.30 o 
  -9  -4  11       72.14       60.75     22.90 o 
  -8  -4  11      108.59      103.57     22.52 o 
  -7  -4  11      396.94      405.33     26.50 o 
  -6  -4  11      504.83      498.80     27.62 o 
  -5  -4  11      198.51      161.04     19.44 o 
  -4  -4  11      288.04      297.40     20.54 o 
  -3  -4  11      870.45      796.50     29.14 o 
  -2  -4  11      212.97      222.93     18.13 o 
  -1  -4  11       72.34       76.82     13.23 o 
   0  -4  11       14.10        7.26     13.02 o 
   1  -4  11      276.00      278.54     21.02 o 
   2  -4  11       81.95       96.65     17.62 o 
   3  -4  11      820.18     1016.41     34.36 o 
   4  -4  11       22.35        5.84     76.05 o 
   5  -4  11      158.82      156.46     19.44 o 
   6  -4  11      341.22      355.57     27.38 o 
   7  -4  11        0.11        0.00    112.82 o 
   8  -4  11       18.59        0.00    112.82 o 
 -10  -3  11       16.73       29.53     34.53 o 
  -9  -3  11       19.98       28.62     20.82 o 
  -8  -3  11      151.44      135.64     20.61 o 
  -7  -3  11       11.21       13.55     16.21 o 
  -6  -3  11       28.61        0.00    116.26 o 
  -5  -3  11        4.15       34.27     12.55 o 
  -4  -3  11      357.21      330.15     21.23 o 
  -3  -3  11       36.70       42.49     13.02 o 
  -2  -3  11     1470.90     1339.22     34.46 o 
  -1  -3  11     1142.50     1058.44     31.01 o 
   0  -3  11      699.03      766.37     27.64 o 
   1  -3  11      236.04      291.37     18.98 o 
   2  -3  11      331.39      350.24     21.87 o 
   3  -3  11      409.31      408.31     22.93 o 
   4  -3  11       26.44       73.67     14.80 o 
   5  -3  11        1.42        6.06     42.44 o 
   6  -3  11      285.81      357.92     26.19 o 
   7  -3  11       30.12       53.22     19.37 o 
   8  -3  11        0.81        0.00    112.82 o 
 -10  -2  11        0.24        0.00    119.39 o 
  -9  -2  11      160.50      160.32     25.57 o 
  -8  -2  11      190.63      155.47     20.94 o 
  -7  -2  11       47.20       61.73     17.03 o 
  -6  -2  11      529.20      405.56     24.45 o 
  -5  -2  11       84.68       60.22     13.30 o 
  -4  -2  11      237.26      239.14     17.55 o 
  -3  -2  11       51.02        8.70     27.19 o 
  -2  -2  11       43.82       27.77     11.90 o 
  -1  -2  11      132.31      108.48     14.77 o 
   0  -2  11     1050.62     1104.32     29.79 o 
   1  -2  11      427.28      488.47     22.32 o 
   2  -2  11      809.57      941.18     29.59 o 
   3  -2  11      666.83      677.99     28.36 o 
   4  -2  11       22.77       41.68     13.62 o 
   5  -2  11     1404.60     1384.01     41.36 o 
   6  -2  11       12.59        0.00    113.17 o 
   7  -2  11        8.55        3.57    152.05 o 
   8  -2  11       81.09       91.69     21.19 o 
 -10  -1  11       25.05       75.23     19.29 o 
  -9  -1  11       15.65       45.11     18.21 o 
  -8  -1  11      283.49      328.09     24.87 o 
  -7  -1  11        0.99       21.90     13.49 o 
  -6  -1  11        3.04       25.61     13.49 o 
  -5  -1  11      243.43      207.13     17.96 o 
  -4  -1  11      587.80      475.27     23.50 o 
  -3  -1  11     2324.37     2168.59     44.38 o 
  -2  -1  11      876.07      803.23     25.40 o 
  -1  -1  11       47.94       42.12     11.71 o 
   0  -1  11      973.38      945.71     28.26 o 
   1  -1  11     2728.12     3091.91     61.83 o 
   2  -1  11        1.23        9.04     11.22 o 
   3  -1  11       77.47       84.66     15.24 o 
   4  -1  11      132.34      125.14     17.52 o 
   5  -1  11       13.22        0.00    113.34 o 
   6  -1  11       29.77       46.34     15.83 o 
   7  -1  11      486.13      470.09     32.96 o 
   8  -1  11        1.63        0.00    112.82 o 
 -10   0  11      125.29      167.88     23.23 o 
  -9   0  11       10.45        0.00    118.00 o 
  -8   0  11      198.37      238.96     22.62 o 
  -7   0  11      688.33      767.31     32.68 o 
  -6   0  11      384.27      371.79     23.85 o 
  -5   0  11      620.16      603.36     26.48 o 
  -4   0  11     2611.59     2563.96     49.98 o 
  -3   0  11      636.49      578.53     23.47 o 
  -2   0  11        5.96       18.34     22.60 o 
  -1   0  11      422.33      493.75     19.92 o 
   0   0  11       14.07       38.02     10.28 o 
   1   0  11      647.82      772.35     27.43 o 
   2   0  11     2883.66     3175.11     63.29 o 
   3   0  11       82.37       77.02     15.23 o 
   4   0  11     1075.90     1225.09     36.53 o 
   5   0  11     1276.26     1238.63     40.33 o 
   6   0  11      212.62      196.49     21.63 o 
   7   0  11      187.33      135.11     26.64 o 
   8   0  11       67.59       65.99     23.13 o 
 -10   1  11      195.86      212.55     25.47 o 
  -9   1  11      416.89      394.44     32.45 o 
  -8   1  11        4.13        0.00    117.65 o 
  -7   1  11      510.46      493.75     27.98 o 
  -6   1  11       35.56        2.69    138.70 o 
  -5   1  11      167.90      182.75     17.33 o 
  -4   1  11      127.99      135.64     16.52 o 
  -3   1  11     1143.87     1123.64     31.95 o 
  -2   1  11      953.09      893.42     26.79 o 
  -1   1  11      594.42      623.59     23.52 o 
   0   1  11     2997.15     3049.16     60.77 o 
   1   1  11     1690.23     2072.47     41.84 o 
   2   1  11      669.18      694.93     26.92 o 
   3   1  11      808.23      807.42     29.98 o 
   4   1  11      161.63      141.11     19.54 o 
   5   1  11       13.73       28.25     14.53 o 
   6   1  11       59.77       19.78     35.22 o 
   7   1  11       21.35        0.00    112.31 o 
   8   1  11      303.79      334.91     31.77 o 
 -10   2  11       37.56       21.11     21.01 o 
  -9   2  11      122.42      127.70     25.00 o 
  -8   2  11       56.20       89.21     18.43 o 
  -7   2  11     1117.98     1117.94     38.31 o 
  -6   2  11      207.48      200.33     20.88 o 
  -5   2  11     2513.44     2502.86     49.95 o 
  -4   2  11      388.83      380.82     21.70 o 
  -3   2  11     1980.24     2146.46     43.63 o 
  -2   2  11     1146.82     1188.44     32.85 o 
  -1   2  11       10.79       13.26     19.54 o 
   0   2  11      615.48      669.74     24.66 o 
   1   2  11        3.03        4.57     45.74 o 
   2   2  11       28.33       29.47     12.50 o 
   3   2  11       22.27        2.61    111.47 o 
   4   2  11      462.43      460.06     25.80 o 
   5   2  11        6.90       21.85     28.74 o 
   6   2  11       78.27       92.78     21.42 o 
   7   2  11      304.98      292.73     28.34 o 
   8   2  11        1.73        0.00    111.30 o 
 -10   3  11       15.31        0.00    116.95 o 
  -9   3  11      197.63      205.34     25.52 o 
  -8   3  11       18.21       10.42     46.83 o 
  -7   3  11      318.84      348.96     23.95 o 
  -6   3  11       39.79       20.80     31.05 o 
  -5   3  11      946.66      998.77     33.70 o 
  -4   3  11       26.41       17.67     24.08 o 
  -3   3  11     2520.69     2858.04     57.02 o 
  -2   3  11      242.28      233.73     19.77 o 
  -1   3  11     1242.33     1428.26     36.02 o 
   0   3  11     2130.65     2316.32     49.14 o 
   1   3  11        0.86        0.00    110.28 o 
   2   3  11     1090.69      948.15     32.14 o 
   3   3  11      290.61      261.76     21.11 o 
   4   3  11       14.16        2.99    100.08 o 
   5   3  11       24.77       26.12     28.07 o 
   6   3  11        0.10       19.93     17.68 o 
   7   3  11        1.52        0.00    112.14 o 
 -10   4  11       13.94       17.15     32.65 o 
  -9   4  11       17.09        0.00    118.00 o 
  -8   4  11      497.51      523.17     34.77 o 
  -7   4  11      185.29      219.39     21.68 o 
  -6   4  11       37.38       18.59     26.32 o 
  -5   4  11     1989.60     2056.49     47.85 o 
  -4   4  11      721.66      784.69     30.51 o 
  -3   4  11      212.19      246.92     20.50 o 
  -2   4  11     2045.02     2126.53     44.99 o 
  -1   4  11      249.78      265.44     19.04 o 
   0   4  11      179.67      161.90     18.05 o 
   1   4  11       69.70       73.38     15.16 o 
   2   4  11      118.60       78.82     17.02 o 
   3   4  11      490.92      422.41     25.88 o 
   4   4  11     1307.70     1204.13     39.76 o 
   5   4  11       24.76        0.00    111.63 o 
   6   4  11      415.37      443.18     31.77 o 
   7   4  11      355.82      387.04     31.03 o 
  -9   5  11      374.89      368.52     32.67 o 
  -8   5  11       91.14       81.77     22.88 o 
  -7   5  11     1178.81     1226.28     46.09 o 
  -6   5  11       25.98       26.18     31.41 o 
  -5   5  11       28.14        0.00    115.22 o 
  -4   5  11       41.72        0.00    114.54 o 
  -3   5  11      195.03      216.87     19.72 o 
  -2   5  11      760.91      749.19     30.43 o 
  -1   5  11      377.17      323.99     21.85 o 
   0   5  11      691.19      623.59     28.33 o 
   1   5  11      577.34      524.20     27.53 o 
   2   5  11      733.05      601.13     30.32 o 
   3   5  11      626.67      509.50     29.71 o 
   4   5  11       15.70        0.00    110.79 o 
   5   5  11      102.10      123.25     21.41 o 
   6   5  11       40.15       19.38     35.31 o 
  -8   6  11        3.33       16.13     32.26 o 
  -7   6  11      567.59      583.73     36.73 o 
  -6   6  11     1243.02     1323.90     47.89 o 
  -5   6  11      255.52      275.33     23.91 o 
  -4   6  11       22.72       25.32     16.56 o 
  -3   6  11     1721.89     1699.92     45.84 o 
  -2   6  11      668.84      619.35     30.21 o 
  -1   6  11      251.60      251.04     22.83 o 
   0   6  11       87.43       70.87     19.39 o 
   1   6  11       38.19       43.23     15.22 o 
   2   6  11      601.69      494.76     30.03 o 
   3   6  11      152.80      148.89     23.81 o 
   4   6  11        5.38       14.32     47.49 o 
   5   6  11      417.93      345.16     30.99 o 
  -7   7  11       79.36      106.60     22.61 o 
  -6   7  11       75.69       70.68     23.08 o 
  -5   7  11      130.26       94.21     22.47 o 
  -4   7  11       21.27        0.00    114.54 o 
  -3   7  11        3.36       42.86     15.67 o 
  -2   7  11        4.57        0.00    115.22 o 
  -1   7  11      464.14      459.33     29.91 o 
   0   7  11        0.02        0.00    113.85 o 
   1   7  11      593.27      503.63     31.83 o 
   2   7  11      321.39      238.44     27.33 o 
   3   7  11        0.80       29.60     35.49 o 
   4   7  11      437.35      381.26     31.01 o 
  -6   8  11      229.07      254.28     29.49 o 
  -5   8  11      194.79      231.83     28.68 o 
  -4   8  11      240.67      231.83     27.29 o 
  -3   8  11      538.85      509.25     34.05 o 
  -2   8  11        5.21        0.00    115.22 o 
  -1   8  11      155.94      154.91     23.72 o 
   0   8  11       46.87       68.97     21.20 o 
   1   8  11        1.58        0.00    113.00 o 
   2   8  11       16.16       27.24     35.88 o 
   3   8  11       65.31       72.79     24.39 o 
  -4   9  11        8.09       24.98     32.26 o 
  -3   9  11        0.57       20.44     24.21 o 
  -2   9  11      442.76      432.26     33.50 o 
  -1   9  11      175.02      140.97     25.59 o 
   0   9  11      142.66      167.58     26.73 o 
  -4  -9  12      106.94      117.28     26.17 o 
  -3  -9  12       42.73       20.24     45.74 o 
  -2  -9  12       79.75       80.13     24.38 o 
  -1  -9  12       21.77        0.00    116.09 o 
   0  -9  12        1.81       27.30     31.89 o 
   1  -9  12       10.10       23.69     34.85 o 
   2  -9  12       32.57       63.71     22.01 o 
   3  -9  12       91.26       84.77     25.49 o 
  -6  -8  12        4.39        0.00    115.91 o 
  -5  -8  12       66.47       68.03     23.40 o 
  -4  -8  12        0.40        0.00    116.26 o 
  -3  -8  12       89.00       90.18     21.98 o 
  -2  -8  12      114.26       89.75     22.36 o 
  -1  -8  12      171.65      158.31     24.70 o 
   0  -8  12       41.03       96.54     19.73 o 
   1  -8  12      107.02      102.08     22.93 o 
   2  -8  12      332.18      333.04     29.82 o 
   3  -8  12        0.62        0.00    115.57 o 
   4  -8  12        2.83        0.00    114.71 o 
  -7  -7  12       62.94       65.81     23.75 o 
  -6  -7  12        6.20        7.17     26.53 o 
  -5  -7  12      335.80      346.85     26.84 o 
  -4  -7  12       81.85       70.39     22.37 o 
  -3  -7  12        8.48        0.00    116.26 o 
  -2  -7  12       56.54       87.61     17.20 o 
  -1  -7  12        0.36       19.73     29.03 o 
   0  -7  12        0.20        7.70     14.79 o 
   1  -7  12      280.66      273.64     24.40 o 
   2  -7  12       49.63       66.18     19.47 o 
   3  -7  12       95.87       92.89     21.21 o 
   4  -7  12      415.46      410.37     32.41 o 
   5  -7  12        5.30        0.00    113.34 o 
  -8  -6  12        6.43       24.64     30.19 o 
  -7  -6  12      109.52      117.03     24.42 o 
  -6  -6  12       92.36       97.32     18.80 o 
  -5  -6  12       52.97       68.13     17.98 o 
  -4  -6  12       95.33      108.60     19.39 o 
  -3  -6  12       39.33       39.15     16.97 o 
  -2  -6  12      343.08      337.61     23.97 o 
  -1  -6  12      706.98      646.75     30.87 o 
   0  -6  12      180.08      167.58     20.86 o 
   1  -6  12      218.09      242.48     22.61 o 
   2  -6  12      274.91      259.38     24.67 o 
   3  -6  12        4.10       19.98     23.08 o 
   4  -6  12       26.38       24.47     34.40 o 
   5  -6  12       20.74        0.00    112.82 o 
   6  -6  12       53.09       60.75     22.64 o 
  -9  -5  12        1.10        0.00    116.61 o 
  -8  -5  12       68.40       77.21     22.23 o 
  -7  -5  12       19.13        0.00    115.22 o 
  -6  -5  12      240.95      271.39     23.74 o 
  -5  -5  12      358.63      299.17     24.53 o 
  -4  -5  12       69.74       69.07     15.37 o 
  -3  -5  12      196.53      177.72     18.91 o 
  -2  -5  12      323.09      323.99     22.46 o 
  -1  -5  12        3.37       11.24     22.48 o 
   0  -5  12      105.92      102.08     17.31 o 
   1  -5  12       14.83        2.90    149.49 o 
   2  -5  12      205.62      186.60     21.08 o 
   3  -5  12     1034.63     1039.69     39.14 o 
   4  -5  12       79.07       63.44     17.71 o 
   5  -5  12      387.18      372.01     29.32 o 
   6  -5  12      886.50      899.53     41.85 o 
   7  -5  12       47.35       76.02     22.46 o 
  -9  -4  12        3.46       24.36     34.44 o 
  -8  -4  12      267.07      291.76     26.94 o 
  -7  -4  12      175.29      159.75     22.51 o 
  -6  -4  12       49.45        0.00    114.71 o 
  -5  -4  12      223.98      154.20     19.58 o 
  -4  -4  12       82.76       67.29     16.01 o 
  -3  -4  12       87.38       78.92     14.92 o 
  -2  -4  12      484.09      472.80     24.67 o 
  -1  -4  12      142.57      168.02     15.59 o 
   0  -4  12      468.43      447.49     24.00 o 
   1  -4  12     2041.89     2200.41     47.90 o 
   2  -4  12      116.79      118.14     18.37 o 
   3  -4  12      918.52     1076.97     36.86 o 
   4  -4  12      204.38      214.54     21.77 o 
   5  -4  12      112.77      124.89     21.81 o 
   6  -4  12        3.04       13.51     18.31 o 
   7  -4  12       41.88       61.64     22.18 o 
  -9  -3  12        1.26       23.47     31.77 o 
  -8  -3  12       79.47       70.78     20.90 o 
  -7  -3  12      134.46      129.37     18.45 o 
  -6  -3  12      372.34      345.16     24.03 o 
  -5  -3  12      278.67      282.34     22.11 o 
  -4  -3  12      116.80      107.89     14.85 o 
  -3  -3  12      608.85      499.56     24.34 o 
  -2  -3  12      189.51      162.48     17.93 o 
  -1  -3  12      551.34      527.59     24.76 o 
   0  -3  12        4.51        0.00    115.05 o 
   1  -3  12      233.30      272.70     18.92 o 
   2  -3  12        3.58        0.00    112.14 o 
   3  -3  12     1735.29     1890.70     46.37 o 
   4  -3  12       37.57       39.79     15.75 o 
   5  -3  12      641.64      675.63     31.55 o 
   6  -3  12      430.21      407.62     30.92 o 
   7  -3  12      142.13       98.67     24.91 o 
 -10  -2  12       99.66      135.77     26.31 o 
  -9  -2  12        8.88        0.00    117.13 o 
  -8  -2  12      168.48      174.41     23.22 o 
  -7  -2  12      235.89      202.42     21.47 o 
  -6  -2  12        9.51        0.00    114.71 o 
  -5  -2  12       34.60        5.28     44.87 o 
  -4  -2  12      365.97      345.37     22.35 o 
  -3  -2  12     1000.67      938.39     30.24 o 
  -2  -2  12      131.50      116.42     15.79 o 
  -1  -2  12     1699.29     1628.18     38.00 o 
   0  -2  12      382.57      407.62     22.91 o 
   1  -2  12      850.09     1061.02     32.89 o 
   2  -2  12      791.27      971.70     32.18 o 
   3  -2  12      259.38      191.12     20.23 o 
   4  -2  12      310.30      301.53     21.87 o 
   5  -2  12       56.64        3.13    142.89 o 
   6  -2  12      382.10      323.79     28.79 o 
   7  -2  12      114.49      171.57     22.44 o 
 -10  -1  12       13.97        0.00    117.13 o 
  -9  -1  12       18.37       50.77     19.24 o 
  -8  -1  12        1.64        0.00    116.78 o 
  -7  -1  12      221.31      146.55     20.88 o 
  -6  -1  12      562.77      507.45     27.35 o 
  -5  -1  12        0.90       18.15     12.95 o 
  -4  -1  12     1356.78     1243.03     34.80 o 
  -3  -1  12      402.30      408.99     21.57 o 
  -2  -1  12      108.63      103.80     14.45 o 
  -1  -1  12     1247.66     1167.80     32.96 o 
   0  -1  12      152.91      156.61     17.04 o 
   1  -1  12       68.07       74.25     16.23 o 
   2  -1  12      430.92      557.18     24.64 o 
   3  -1  12        5.15        0.00    109.78 o 
   4  -1  12      198.86      188.62     20.26 o 
   5  -1  12      811.93      755.10     32.74 o 
   6  -1  12      317.20      325.84     27.85 o 
   7  -1  12      108.23      107.77     23.67 o 
 -10   0  12        3.85       19.93     17.27 o 
  -9   0  12      154.52      122.87     25.28 o 
  -8   0  12      630.99      615.96     31.54 o 
  -7   0  12       73.56       96.65     18.96 o 
  -6   0  12      541.36      557.98     28.94 o 
  -5   0  12      560.68      530.98     25.88 o 
  -4   0  12       50.33       54.30     13.63 o 
  -3   0  12       68.45       73.08     14.16 o 
  -2   0  12       34.68       35.01     12.75 o 
  -1   0  12      107.59      106.71     15.59 o 
   0   0  12     1423.39     1475.38     37.48 o 
   1   0  12     2024.02     2320.69     45.91 o 
   2   0  12      377.62      474.53     23.23 o 
   3   0  12     2342.21     2446.42     50.51 o 
   4   0  12      714.57      641.85     29.32 o 
   5   0  12       75.39        0.00    111.80 o 
   6   0  12       36.85        3.44    145.97 o 
   7   0  12        5.01        0.00    111.30 o 
 -10   1  12       18.46        0.00    116.09 o 
  -9   1  12       55.62       75.63     18.45 o 
  -8   1  12      343.98      273.26     25.51 o 
  -7   1  12      290.94      263.78     23.22 o 
  -6   1  12      235.87      235.29     20.36 o 
  -5   1  12       52.88       63.89     15.33 o 
  -4   1  12     1203.30     1139.67     34.85 o 
  -3   1  12      261.59      241.78     18.35 o 
  -2   1  12      931.41     1052.17     30.55 o 
  -1   1  12     1097.65     1159.67     33.23 o 
   0   1  12       35.96        4.67     81.60 o 
   1   1  12       22.12       29.53     13.69 o 
   2   1  12      110.00      143.82     17.82 o 
   3   1  12        0.11        0.00    112.48 o 
   4   1  12      218.86      256.28     21.07 o 
   5   1  12      280.91      310.26     24.58 o 
   6   1  12       12.61       27.83     29.93 o 
   7   1  12      603.10      573.63     35.60 o 
 -10   2  12       57.74       43.53     22.38 o 
  -9   2  12      286.86      292.92     29.32 o 
  -8   2  12      390.42      351.09     30.61 o 
  -7   2  12       72.33       74.84     16.69 o 
  -6   2  12      638.85      648.77     30.34 o 
  -5   2  12       46.35       61.46     15.12 o 
  -4   2  12      340.97      360.50     23.05 o 
  -3   2  12       11.88        0.00    114.54 o 
  -2   2  12      403.21      427.56     23.46 o 
  -1   2  12        7.42        0.00    113.85 o 
   0   2  12      690.48      785.65     29.58 o 
   1   2  12      200.10      174.11     19.61 o 
   2   2  12      193.31      210.90     19.44 o 
   3   2  12      670.65      660.38     29.45 o 
   4   2  12       25.18       47.04     14.55 o 
   5   2  12      104.84      114.35     20.02 o 
   6   2  12      111.08       89.64     22.02 o 
   7   2  12      180.70      177.27     25.98 o 
  -9   3  12       22.67        3.90    165.80 o 
  -8   3  12       14.10       12.13     18.81 o 
  -7   3  12      165.20      154.62     21.02 o 
  -6   3  12       99.51      100.82     19.71 o 
  -5   3  12      141.97      158.74     18.58 o 
  -4   3  12     1682.15     1800.05     44.29 o 
  -3   3  12      658.55      743.30     29.08 o 
  -2   3  12      676.58      738.98     29.30 o 
  -1   3  12     2971.21     3286.02     67.64 o 
   0   3  12       36.75       20.70     31.28 o 
   1   3  12      188.53      194.27     18.98 o 
   2   3  12       33.81        0.00    110.45 o 
   3   3  12        6.85       11.82     25.79 o 
   4   3  12      855.76      678.58     31.62 o 
   5   3  12      225.28      156.32     23.69 o 
   6   3  12      140.67       93.33     22.91 o 
   7   3  12      889.29      796.82     40.99 o 
  -9   4  12      489.44      501.59     35.83 o 
  -8   4  12        1.53       11.32     50.87 o 
  -7   4  12      901.65      967.82     42.36 o 
  -6   4  12      636.81      666.22     32.21 o 
  -5   4  12        6.20        0.00    114.71 o 
  -4   4  12       93.51      113.62     17.54 o 
  -3   4  12      458.98      502.61     26.45 o 
  -2   4  12      144.94      168.76     20.19 o 
  -1   4  12      406.65      437.94     25.17 o 
   0   4  12       11.82        0.00    114.36 o 
   1   4  12      198.64      187.69     19.58 o 
   2   4  12      433.31      348.33     24.77 o 
   3   4  12      753.30      617.93     29.90 o 
   4   4  12        5.49       23.09     31.45 o 
   5   4  12      471.68      299.56     30.24 o 
   6   4  12      105.44      129.24     22.96 o 
  -8   5  12       59.93       75.33     22.45 o 
  -7   5  12      165.65      179.54     25.54 o 
  -6   5  12       15.95        0.00    114.19 o 
  -5   5  12      448.43      438.65     26.85 o 
  -4   5  12       46.21       16.36     17.67 o 
  -3   5  12     1081.41     1046.66     35.97 o 
  -2   5  12     1581.02     1554.42     42.94 o 
  -1   5  12       19.22       46.34     14.83 o 
   0   5  12     1056.36      967.82     35.30 o 
   1   5  12        9.38       18.54     25.11 o 
   2   5  12      553.66      484.46     28.72 o 
   3   5  12        4.55       12.37     18.83 o 
   4   5  12       12.33        0.00    109.11 o 
   5   5  12      176.09      171.42     25.55 o 
  -8   6  12        0.86        0.00    115.05 o 
  -7   6  12      366.53      346.43     30.41 o 
  -6   6  12       25.14       21.80     21.03 o 
  -5   6  12       16.03       10.35     46.50 o 
  -4   6  12      408.37      477.50     29.01 o 
  -3   6  12       74.54       77.51     17.08 o 
  -2   6  12        9.42        0.00    112.82 o 
  -1   6  12        2.50        9.66     40.27 o 
   0   6  12      132.51      133.14     19.37 o 
   1   6  12      336.14      329.74     26.58 o 
   2   6  12      430.91      342.22     29.38 o 
   3   6  12       49.63       82.80     20.54 o 
   4   6  12      593.61      459.33     35.74 o 
  -7   7  12       29.64       44.81     21.72 o 
  -6   7  12        0.68        0.00    113.17 o 
  -5   7  12      264.59      252.48     27.40 o 
  -4   7  12       26.26       40.44     18.98 o 
  -3   7  12      381.02      389.95     28.90 o 
  -2   7  12      165.13      157.60     21.36 o 
  -1   7  12      137.42      116.91     23.19 o 
   0   7  12      291.81      274.57     26.88 o 
   1   7  12       57.42       66.27     21.24 o 
   2   7  12       48.34        0.00    111.47 o 
   3   7  12        3.91       11.59     44.45 o 
  -5   8  12      322.90      254.47     31.31 o 
  -4   8  12      210.51      229.59     26.65 o 
  -3   8  12       37.92       44.88     20.45 o 
  -2   8  12       83.43       93.33     24.11 o 
  -1   8  12       17.41       15.23     41.81 o 
   0   8  12       22.70       47.35     21.24 o 
   1   8  12      440.63      371.35     32.58 o 
   2   8  12      265.45      224.63     29.25 o 
  -3  -9  13        5.21        0.00    115.40 o 
  -2  -9  13       14.39       20.44     35.91 o 
  -1  -9  13        1.32       30.34     19.75 o 
   0  -9  13       25.41        0.00    113.85 o 
   1  -9  13      222.42      248.53     30.23 o 
  -5  -8  13       54.05       20.34     37.05 o 
  -4  -8  13       88.46       81.05     20.73 o 
  -3  -8  13        0.66        0.00    115.22 o 
  -2  -8  13       20.24       29.66     18.78 o 
  -1  -8  13       11.70        0.00    114.54 o 
   0  -8  13        2.40        0.00    114.02 o 
   1  -8  13        0.28        3.79    160.67 o 
   2  -8  13       49.81       93.22     21.58 o 
   3  -8  13        0.27        0.00    113.68 o 
  -6  -7  13      154.87      127.31     24.45 o 
  -5  -7  13       12.20       11.28     39.46 o 
  -4  -7  13       14.60        0.00    113.85 o 
  -3  -7  13       20.01       29.04     17.61 o 
  -2  -7  13        4.86       17.38     26.68 o 
  -1  -7  13      469.32      390.17     30.25 o 
   0  -7  13      165.43      163.21     24.79 o 
   1  -7  13       28.71       56.58     18.26 o 
   2  -7  13      436.14      462.49     32.94 o 
   3  -7  13      140.08      182.90     24.09 o 
   4  -7  13        4.65        0.00    112.48 o 
  -7  -6  13       21.48       27.42     38.61 o 
  -6  -6  13       36.99       62.09     20.65 o 
  -5  -6  13      115.45      152.80     21.32 o 
  -4  -6  13       36.70       18.93     18.66 o 
  -3  -6  13       66.77       73.47     18.77 o 
  -2  -6  13      748.51      628.41     33.28 o 
  -1  -6  13       22.31       14.92     17.18 o 
   0  -6  13      169.11      141.38     20.51 o 
   1  -6  13      213.10      210.74     21.91 o 
   2  -6  13        0.25        0.00    114.19 o 
   3  -6  13       24.13       28.86     21.21 o 
   4  -6  13       87.89      148.20     22.10 o 
   5  -6  13        2.19        0.00    110.96 o 
  -8  -5  13       20.78        3.99    181.87 o 
  -7  -5  13       97.59      119.37     21.32 o 
  -6  -5  13        2.49        3.90     39.56 o 
  -5  -5  13       90.80      102.19     17.78 o 
  -4  -5  13       66.67       78.82     17.12 o 
  -3  -5  13       14.02       18.10     23.36 o 
  -2  -5  13        8.92        0.00    113.85 o 
  -1  -5  13      148.53      156.32     17.87 o 
   0  -5  13      141.51      132.74     18.82 o 
   1  -5  13      156.75      178.93     21.55 o 
   2  -5  13      767.45      864.82     35.37 o 
   3  -5  13       32.54       63.62     16.47 o 
   4  -5  13      507.07      550.50     33.81 o 
   5  -5  13      177.79      192.38     24.55 o 
   6  -5  13        1.21        7.85     84.38 o 
  -9  -4  13        2.58       21.85     20.68 o 
  -8  -4  13       12.16       19.13     29.38 o 
  -7  -4  13       78.67       95.20     20.48 o 
  -6  -4  13       13.49       22.92     29.12 o 
  -5  -4  13       64.46       29.78     17.58 o 
  -4  -4  13       25.09       34.14     13.06 o 
  -3  -4  13      379.33      368.30     23.52 o 
  -2  -4  13       68.03       65.81     15.55 o 
  -1  -4  13      165.34      145.32     17.51 o 
   0  -4  13     1283.27     1358.39     39.73 o 
   1  -4  13      119.05      106.36     18.49 o 
   2  -4  13      493.38      557.98     28.41 o 
   3  -4  13      194.75      191.43     21.51 o 
   4  -4  13      241.21      204.04     23.82 o 
   5  -4  13       81.54       60.58     21.28 o 
   6  -4  13      123.08      104.85     23.58 o 
  -9  -3  13        6.53        0.00    115.05 o 
  -8  -3  13        7.22        3.70    112.48 o 
  -7  -3  13      503.59      492.24     30.71 o 
  -6  -3  13        1.31        0.00    112.82 o 
  -5  -3  13       33.65       34.27     14.75 o 
  -4  -3  13       39.75        0.00    111.97 o 
  -3  -3  13       92.30       75.04     16.51 o 
  -2  -3  13      130.25      121.12     15.36 o 
  -1  -3  13      322.03      318.50     22.68 o 
   0  -3  13        7.39        0.00    113.85 o 
   1  -3  13      763.62      803.23     30.87 o 
   2  -3  13     1330.64     1444.60     40.54 o 
   3  -3  13       32.21        0.00    111.13 o 
   4  -3  13      309.88      372.01     25.60 o 
   5  -3  13     1493.25     1602.65     50.87 o 
   6  -3  13       83.94       81.25     21.58 o 
   7  -3  13       34.36       27.89     34.03 o 
  -9  -2  13       48.84       27.59     33.67 o 
  -8  -2  13        3.18        0.00    114.54 o 
  -7  -2  13        9.72        3.30    110.62 o 
  -6  -2  13      225.39      203.55     22.82 o 
  -5  -2  13       17.46        0.00    112.31 o 
  -4  -2  13     1674.59     1533.02     41.31 o 
  -3  -2  13      254.08      286.16     20.54 o 
  -2  -2  13      485.15      455.20     23.48 o 
  -1  -2  13     1581.72     1691.97     41.54 o 
   0  -2  13      379.98      469.35     24.83 o 
   1  -2  13       60.23       80.85     15.10 o 
   2  -2  13       15.96        8.30     37.37 o 
   3  -2  13       54.81       75.53     15.38 o 
   4  -2  13       28.40       41.24     16.10 o 
   5  -2  13       26.08        9.98     44.98 o 
   6  -2  13      404.72      463.47     32.00 o 
   7  -2  13        2.08        0.00    109.61 o 
  -9  -1  13       14.06        0.00    115.40 o 
  -8  -1  13      566.96      559.32     34.61 o 
  -7  -1  13       36.65       67.38     16.02 o 
  -6  -1  13      400.85      354.07     24.55 o 
  -5  -1  13     1647.51     1579.57     42.39 o 
  -4  -1  13       26.80       14.79     14.27 o 
  -3  -1  13      511.71      491.48     24.90 o 
  -2  -1  13       14.02       18.73     11.93 o 
  -1  -1  13       12.44        0.00    110.11 o 
   0  -1  13      217.06      244.79     20.06 o 
   1  -1  13      692.41      830.80     32.05 o 
   2  -1  13        2.51       10.86     20.68 o 
   3  -1  13     1264.24     1292.71     38.75 o 
   4  -1  13      806.37      850.54     34.08 o 
   5  -1  13       32.94       23.20     32.62 o 
   6  -1  13      294.05      261.76     26.43 o 
   7  -1  13       38.17       69.07     23.01 o 
  -9   0  13       13.75       43.30     20.01 o 
  -8   0  13      200.68      229.59     23.90 o 
  -7   0  13        2.98        2.18     55.91 o 
  -6   0  13      130.95       85.40     18.77 o 
  -5   0  13       10.19        0.00    113.00 o 
  -4   0  13      207.06      238.79     18.76 o 
  -3   0  13      737.81      736.20     28.94 o 
  -2   0  13      831.15      803.23     29.90 o 
  -1   0  13     1301.12     1282.54     36.16 o 
   0   0  13       41.01       25.38     26.86 o 
   1   0  13      377.20      424.04     23.36 o 
   2   0  13      752.43      819.07     31.50 o 
   3   0  13       15.27        0.00    109.95 o 
   4   0  13        2.99        0.00    109.95 o 
   5   0  13       55.87       53.80     20.39 o 
   6   0  13        1.15        0.00    109.95 o 
   7   0  13      202.73      218.38     28.17 o 
  -9   1  13        4.19        7.73     65.53 o 
  -8   1  13      565.92      548.64     33.75 o 
  -7   1  13       46.65       50.36     17.71 o 
  -6   1  13      257.02      231.83     22.11 o 
  -5   1  13      171.55      172.32     20.25 o 
  -4   1  13      516.37      467.14     26.24 o 
  -3   1  13      159.87      125.78     17.94 o 
  -2   1  13       93.91      105.54     16.32 o 
  -1   1  13       95.81      101.16     14.95 o 
   0   1  13      344.31      342.43     22.67 o 
   1   1  13      181.73      213.38     19.56 o 
   2   1  13       24.56       22.12     22.78 o 
   3   1  13      801.15      765.43     32.02 o 
   4   1  13      151.57      173.81     18.70 o 
   5   1  13      119.47      118.76     20.89 o 
   6   1  13      263.02      250.68     25.51 o 
   7   1  13        0.38       15.90     34.77 o 
  -9   2  13       13.08       17.62     21.29 o 
  -8   2  13       20.15       32.50     19.66 o 
  -7   2  13        0.02        0.00    114.02 o 
  -6   2  13       10.35        0.00    114.19 o 
  -5   2  13      247.20      227.01     21.71 o 
  -4   2  13      696.58      685.40     30.30 o 
  -3   2  13       21.11       19.18     14.61 o 
  -2   2  13     1113.48     1203.35     37.00 o 
  -1   2  13     1213.84     1484.54     39.78 o 
   0   2  13       30.08       18.88     27.36 o 
   1   2  13      811.08      784.06     32.40 o 
   2   2  13       79.80       89.32     15.33 o 
   3   2  13       11.28        0.00    111.47 o 
   4   2  13        9.04        0.00    110.79 o 
   5   2  13      185.33      168.91     25.21 o 
   6   2  13        0.95        0.00    109.27 o 
  -9   3  13      261.64      245.85     28.82 o 
  -8   3  13      192.56      232.17     26.45 o 
  -7   3  13      163.66      168.32     22.96 o 
  -6   3  13     1083.52     1072.88     39.02 o 
  -5   3  13        4.88        0.00    114.71 o 
  -4   3  13      125.52      106.95     18.19 o 
  -3   3  13      218.21      231.31     20.71 o 
  -2   3  13      174.27      196.97     17.52 o 
  -1   3  13     1092.32     1173.62     36.54 o 
   0   3  13      457.20      480.23     25.61 o 
   1   3  13       91.56       60.58     17.93 o 
   2   3  13     1236.76     1182.58     38.24 o 
   3   3  13     1230.36     1133.16     39.72 o 
   4   3  13        0.50        0.00    110.62 o 
   5   3  13      607.08      476.26     33.18 o 
   6   3  13      428.76      323.59     33.47 o 
  -8   4  13      584.90      641.85     37.37 o 
  -7   4  13        1.04        0.00    114.71 o 
  -6   4  13      234.94      243.01     25.82 o 
  -5   4  13       50.05       39.65     16.86 o 
  -4   4  13       68.61       79.63     18.32 o 
  -3   4  13      346.36      351.09     24.02 o 
  -2   4  13     2439.55     2438.01     52.66 o 
  -1   4  13        5.27        0.00    110.96 o 
   0   4  13     3155.95     3078.68     59.80 o 
   1   4  13      365.49      341.80     24.54 o 
   2   4  13       14.67        0.00    108.60 o 
   3   4  13      383.57      342.64     25.83 o 
   4   4  13        0.37        0.00    108.60 o 
   5   4  13       12.84       12.73     19.43 o 
  -8   5  13       63.00       99.57     22.19 o 
  -7   5  13       38.74       11.43     62.83 o 
  -6   5  13      366.71      390.17     31.15 o 
  -5   5  13      101.75       86.34     20.03 o 
  -4   5  13      536.41      494.25     29.76 o 
  -3   5  13       16.91       32.57     15.02 o 
  -2   5  13      202.15      181.98     20.20 o 
  -1   5  13       53.34       61.91     16.78 o 
   0   5  13      189.72      173.06     20.30 o 
   1   5  13        5.97        0.00    111.47 o 
   2   5  13      507.40      411.52     31.07 o 
   3   5  13      262.52      216.21     23.52 o 
   4   5  13      321.50      232.86     28.74 o 
  -7   6  13       22.21        0.00    112.82 o 
  -6   6  13      140.46      173.36     22.86 o 
  -5   6  13      129.14      155.61     24.34 o 
  -4   6  13      133.76      117.40     22.99 o 
  -3   6  13      331.33      331.59     28.72 o 
  -2   6  13      483.50      437.23     30.13 o 
  -1   6  13        2.19       10.24     42.54 o 
   0   6  13      627.80      583.73     34.54 o 
   1   6  13      608.43      528.63     33.65 o 
   2   6  13      252.62      222.08     26.04 o 
   3   6  13      167.23      162.19     25.14 o 
  -6   7  13      346.82      336.16     31.20 o 
  -5   7  13      149.16      131.18     26.90 o 
  -4   7  13      645.03      638.69     36.13 o 
  -3   7  13        4.14        0.00    111.47 o 
  -2   7  13       46.13       46.96     20.21 o 
  -1   7  13        1.10        0.00    111.80 o 
   0   7  13        1.36       14.84     38.06 o 
   1   7  13       81.97       49.88     22.84 o 
   2   7  13      326.29      266.92     30.03 o 
  -3   8  13      275.88      302.31     29.20 o 
  -2   8  13       35.55       19.53     24.47 o 
  -1   8  13      235.43      221.41     28.02 o 
   0   8  13     1028.65      888.68     43.97 o 
  -4  -8  14        5.41       38.37     18.84 o 
  -3  -8  14       49.10        0.00    114.02 o 
  -2  -8  14       14.21        0.00    113.85 o 
  -1  -8  14       48.69       67.38     21.42 o 
   0  -8  14      210.65      199.52     29.17 o 
   1  -8  14        0.09       38.66     18.34 o 
   2  -8  14      106.13      141.92     24.60 o 
  -6  -7  14        6.00        4.10    125.07 o 
  -5  -7  14       56.49       35.28     22.17 o 
  -4  -7  14       12.03        0.00    112.82 o 
  -3  -7  14       10.87        0.00    113.17 o 
  -2  -7  14      404.18      375.96     29.70 o 
  -1  -7  14       57.79        0.00    113.68 o 
   0  -7  14      167.72      221.24     24.81 o 
   1  -7  14      318.80      333.25     29.20 o 
   2  -7  14        7.80       14.27     19.37 o 
   3  -7  14       27.11       31.54     32.50 o 
  -7  -6  14      111.85       80.95     24.80 o 
  -6  -6  14       39.37       30.72     34.33 o 
  -5  -6  14       90.99       93.11     23.54 o 
  -4  -6  14      234.21      212.06     24.29 o 
  -3  -6  14       12.44       18.01     17.33 o 
  -2  -6  14       58.21       52.15     20.81 o 
  -1  -6  14        2.78       20.34     23.49 o 
   0  -6  14        1.79        3.42    124.53 o 
   1  -6  14       20.22       49.48     18.68 o 
   2  -6  14      248.79      261.02     28.05 o 
   3  -6  14       71.24       45.80     20.81 o 
   4  -6  14      177.68      256.28     28.88 o 
  -7  -5  14       92.93      112.53     22.03 o 
  -6  -5  14       10.91        8.11     25.71 o 
  -5  -5  14       98.62       71.93     21.17 o 
  -4  -5  14      121.06      145.59     18.48 o 
  -3  -5  14      119.85      118.14     18.87 o 
  -2  -5  14      400.85      362.01     24.82 o 
  -1  -5  14        7.09        0.00    113.34 o 
   0  -5  14      387.55      393.77     27.47 o 
   1  -5  14       23.42       28.44     16.82 o 
   2  -5  14       33.55       70.87     16.52 o 
   3  -5  14       41.73       55.06     20.04 o 
   4  -5  14       12.49       18.30     29.51 o 
   5  -5  14       10.52       23.25     34.19 o 
  -8  -4  14       21.06       11.90     45.52 o 
  -7  -4  14      375.22      314.27     29.16 o 
  -6  -4  14       34.20        0.00    111.47 o 
  -5  -4  14      162.10      168.76     20.34 o 
  -4  -4  14       88.68       78.62     18.61 o 
  -3  -4  14        1.02        0.00    111.13 o 
  -2  -4  14       28.78       30.72     15.22 o 
  -1  -4  14       36.57       46.88     16.39 o 
   0  -4  14      167.72      193.48     20.36 o 
   1  -4  14      370.57      383.92     26.90 o 
   2  -4  14       37.02        9.63     49.62 o 
   3  -4  14        8.27       23.25     28.39 o 
   4  -4  14      120.84       94.32     22.70 o 
   5  -4  14       58.41       11.13     76.05 o 
  -8  -3  14        3.59       11.51     36.40 o 
  -7  -3  14      125.96      160.89     23.46 o 
  -6  -3  14      109.38       96.98     19.22 o 
  -5  -3  14      125.14       80.95     19.39 o 
  -4  -3  14       52.54       11.86     41.50 o 
  -3  -3  14     1353.85     1100.18     37.63 o 
  -2  -3  14      102.72      109.54     15.91 o 
  -1  -3  14      159.99      160.75     20.43 o 
   0  -3  14     1842.04     1731.87     45.33 o 
   1  -3  14       18.45       46.11     13.79 o 
   2  -3  14       20.92        3.07    130.69 o 
   3  -3  14       38.90        3.19    145.59 o 
   4  -3  14       65.34       53.22     19.62 o 
   5  -3  14      110.68      117.52     22.75 o 
   6  -3  14      433.34      488.22     34.09 o 
  -9  -2  14        6.96       28.50     36.22 o 
  -8  -2  14       35.51        0.00    113.00 o 
  -7  -2  14      296.64      305.08     26.55 o 
  -6  -2  14      223.27      303.89     24.53 o 
  -5  -2  14     1031.71      981.63     36.97 o 
  -4  -2  14      953.53      909.43     34.90 o 
  -3  -2  14     1377.43     1165.47     37.57 o 
  -2  -2  14      765.87      716.63     29.46 o 
  -1  -2  14        7.75        0.00    111.30 o 
   0  -2  14       13.41       19.98     16.08 o 
   1  -2  14       24.49        0.00    112.82 o 
   2  -2  14      149.45      152.24     20.30 o 
   3  -2  14      726.04      852.85     35.45 o 
   4  -2  14      577.60      661.55     34.73 o 
   5  -2  14        0.86       21.22     18.29 o 
   6  -2  14      387.95      313.66     34.16 o 
  -9  -1  14       23.91       16.09     32.17 o 
  -8  -1  14       97.25       49.96     24.54 o 
  -7  -1  14       77.30       83.42     20.52 o 
  -6  -1  14        3.12        0.00    111.80 o 
  -5  -1  14      186.13      190.96     18.66 o 
  -4  -1  14        1.00       22.65     23.38 o 
  -3  -1  14      851.56      740.52     29.33 o 
  -2  -1  14        0.21        0.00    109.61 o 
  -1  -1  14     1201.30     1266.33     37.55 o 
   0  -1  14      491.17      498.04     26.33 o 
   1  -1  14       43.07        0.00    112.14 o 
   2  -1  14      945.67     1057.70     36.53 o 
   3  -1  14       49.39       24.64     30.47 o 
   4  -1  14       69.39       75.04     19.36 o 
   5  -1  14        9.24       24.64     30.07 o 
   6  -1  14        2.62       15.23     25.82 o 
  -9   0  14       91.23       77.91     23.94 o 
  -8   0  14      285.60      349.18     27.77 o 
  -7   0  14      124.10      152.80     20.76 o 
  -6   0  14       70.83       71.16     19.14 o 
  -5   0  14      529.15      542.54     28.28 o 
  -4   0  14       23.64       57.78     14.49 o 
  -3   0  14      487.61      504.90     26.00 o 
  -2   0  14       10.90       13.35     21.51 o 
  -1   0  14      281.73      209.58     20.53 o 
   0   0  14       20.10       19.48     22.78 o 
   1   0  14       15.98       33.22     16.09 o 
   2   0  14      183.54      164.80     20.10 o 
   3   0  14      209.63      286.93     22.68 o 
   4   0  14      179.42      213.55     25.53 o 
   5   0  14       22.51        7.08     54.83 o 
   6   0  14      246.29      269.71     29.25 o 
  -9   1  14      128.36      115.32     25.59 o 
  -8   1  14        8.11        0.00    112.65 o 
  -7   1  14      210.39      234.08     24.65 o 
  -6   1  14        7.60        0.00    112.65 o 
  -5   1  14       49.05       40.66     16.78 o 
  -4   1  14      278.07      279.30     22.18 o 
  -3   1  14      241.37      213.05     22.36 o 
  -2   1  14      192.81      168.91     19.02 o 
  -1   1  14      997.16      998.05     33.69 o 
   0   1  14      235.98      218.55     19.96 o 
   1   1  14      575.93      744.54     30.96 o 
   2   1  14      470.67      580.72     28.16 o 
   3   1  14       10.91       31.48     15.40 o 
   4   1  14       86.31       89.64     19.77 o 
   5   1  14       20.00       21.69     18.39 o 
   6   1  14        2.39        0.00    108.27 o 
  -9   2  14        2.89       71.44     18.89 o 
  -8   2  14       85.70       33.88     41.73 o 
  -7   2  14       16.49        0.00    112.31 o 
  -6   2  14     1092.08     1135.84     40.15 o 
  -5   2  14      680.22      705.14     31.63 o 
  -4   2  14      120.54      115.56     20.61 o 
  -3   2  14     2892.80     3009.20     58.50 o 
  -2   2  14       17.79        0.00    112.14 o 
  -1   2  14       17.35        0.00    111.13 o 
   0   2  14       31.30       40.66     13.96 o 
   1   2  14       63.19       49.40     16.83 o 
   2   2  14      484.87      447.25     28.79 o 
   3   2  14      551.75      543.07     31.99 o 
   4   2  14      116.85      119.75     22.35 o 
   5   2  14      532.06      475.76     34.89 o 
  -8   3  14      551.38      521.87     36.80 o 
  -7   3  14      254.59      322.97     27.73 o 
  -6   3  14      164.38      126.29     22.44 o 
  -5   3  14      235.21      242.48     24.38 o 
  -4   3  14       15.32        0.00    112.48 o 
  -3   3  14      187.03      178.02     20.59 o 
  -2   3  14      614.03      660.09     30.90 o 
  -1   3  14     1077.89     1309.49     39.41 o 
   0   3  14      152.87      162.63     18.52 o 
   1   3  14     1907.31     1614.02     45.58 o 
   2   3  14      699.43      618.50     32.17 o 
   3   3  14      210.31      152.24     25.06 o 
   4   3  14      372.04      329.12     29.64 o 
   5   3  14       50.70      120.99     19.59 o 
  -8   4  14      117.12      113.74     26.62 o 
  -7   4  14        8.61        9.98     20.91 o 
  -6   4  14      323.22      372.23     28.46 o 
  -5   4  14        1.02        0.00    111.63 o 
  -4   4  14      664.99      648.48     33.51 o 
  -3   4  14      585.34      589.50     30.85 o 
  -2   4  14      232.44      229.41     20.79 o 
  -1   4  14      981.56      978.79     36.92 o 
   0   4  14      245.24      219.72     22.54 o 
   1   4  14      112.74      129.37     20.13 o 
   2   4  14      174.67      144.77     21.84 o 
   3   4  14       44.72       31.48     34.75 o 
   4   4  14        1.25        0.00    107.27 o 
  -7   5  14      211.40      210.08     25.98 o 
  -6   5  14      331.28      289.43     27.80 o 
  -5   5  14        1.93        3.57    130.14 o 
  -4   5  14      115.70       95.20     22.58 o 
  -3   5  14        1.78       23.42     30.80 o 
  -2   5  14      293.98      312.66     26.88 o 
  -1   5  14      349.67      334.08     28.20 o 
   0   5  14      172.58      123.88     24.25 o 
   1   5  14     1376.21     1119.84     44.04 o 
   2   5  14        8.96        7.11     65.79 o 
   3   5  14      150.26      121.99     23.43 o 
  -6   6  14      435.82      431.55     34.65 o 
  -5   6  14       46.05       18.93     38.16 o 
  -4   6  14      816.52      688.37     38.10 o 
  -3   6  14      126.92       79.32     23.95 o 
  -2   6  14      111.31      112.29     21.76 o 
  -1   6  14      203.64      198.40     23.97 o 
   0   6  14       55.73       43.60     19.25 o 
   1   6  14       71.79        3.72    191.52 o 
   2   6  14      182.33      149.03     24.38 o 
  -4   7  14       24.28        7.85     72.73 o 
  -3   7  14       15.57       15.45     39.66 o 
  -2   7  14      123.73      124.38     24.17 o 
  -1   7  14       69.53        7.76    118.17 o 
   0   7  14      692.83      665.93     39.82 o 
  -1  -8  15       53.57       92.02     21.55 o 
  -4  -7  15      123.61      124.76     24.97 o 
  -3  -7  15       71.20       59.61     23.04 o 
  -2  -7  15       24.30        0.00    112.65 o 
  -1  -7  15       11.61       21.53     19.11 o 
   0  -7  15       43.87        0.00    111.80 o 
   1  -7  15        0.16        0.00    111.47 o 
   2  -7  15       18.35        4.01    182.30 o 
  -6  -6  15       21.14       18.01     20.46 o 
  -5  -6  15        0.04       19.13     30.87 o 
  -4  -6  15       80.91       72.12     22.45 o 
  -3  -6  15        5.58       14.92     16.57 o 
  -2  -6  15       50.59       80.64     18.34 o 
  -1  -6  15       12.35        0.00    112.31 o 
   0  -6  15      124.60      138.16     24.54 o 
   1  -6  15       30.15       42.71     19.72 o 
   2  -6  15        0.56        3.79    138.13 o 
   3  -6  15       76.17      114.10     22.91 o 
  -7  -5  15      141.53      170.09     27.08 o 
  -6  -5  15       94.90       76.72     22.56 o 
  -5  -5  15       11.23       25.26     33.25 o 
  -4  -5  15      139.91      158.89     23.88 o 
  -3  -5  15       32.97       69.92     19.73 o 
  -2  -5  15       11.70       60.49     15.09 o 
  -1  -5  15       16.88       30.47     17.85 o 
   0  -5  15       48.10       30.78     31.91 o 
   1  -5  15       76.76       66.73     21.59 o 
   2  -5  15       39.98       47.04     20.23 o 
   3  -5  15       70.13       43.00     20.98 o 
   4  -5  15       73.39       53.64     25.68 o 
  -7  -4  15        3.79        0.00    110.62 o 
  -6  -4  15      126.47      116.54     22.66 o 
  -5  -4  15       17.80        9.01     19.40 o 
  -4  -4  15       47.30       66.73     16.87 o 
  -3  -4  15      138.16      144.50     18.68 o 
  -2  -4  15      115.82      108.12     20.41 o 
  -1  -4  15       34.84       49.16     17.26 o 
   0  -4  15      537.27      580.72     30.62 o 
   1  -4  15      196.86      236.86     24.80 o 
   2  -4  15       27.25       69.26     16.90 o 
   3  -4  15      225.94      220.57     23.59 o 
   4  -4  15       21.65       30.59     21.21 o 
   5  -4  15       84.04       88.36     21.33 o 
  -8  -3  15        8.30        7.51     31.36 o 
  -7  -3  15       23.19       33.55     37.06 o 
  -6  -3  15        1.38       24.47     27.28 o 
  -5  -3  15      129.67      119.13     22.29 o 
  -4  -3  15     1144.19     1035.67     37.97 o 
  -3  -3  15      153.45      157.17     20.20 o 
  -2  -3  15      233.71      251.04     21.21 o 
  -1  -3  15      480.11      417.30     26.42 o 
   0  -3  15        4.06        3.15    115.40 o 
   1  -3  15        0.21       19.38     20.93 o 
   2  -3  15        2.49        0.00    110.11 o 
   3  -3  15       44.75       57.70     19.22 o 
   4  -3  15      503.56      534.12     33.30 o 
   5  -3  15       93.32       75.92     24.22 o 
  -8  -2  15        0.42       27.42     36.12 o 
  -7  -2  15      283.90      335.95     28.70 o 
  -6  -2  15       51.94       31.99     20.34 o 
  -5  -2  15        2.57        0.00    109.78 o 
  -4  -2  15      677.00      562.28     30.67 o 
  -3  -2  15      162.85      174.56     19.34 o 
  -2  -2  15       98.39       74.84     15.21 o 
  -1  -2  15       26.97       15.90     14.93 o 
   0  -2  15      179.64      207.29     20.26 o 
   1  -2  15       44.89       44.13     16.51 o 
   2  -2  15      676.44      669.45     34.05 o 
   3  -2  15      196.60      190.34     23.64 o 
   4  -2  15      145.64      161.33     24.07 o 
   5  -2  15       31.90       38.02     21.69 o 
  -8  -1  15        0.10       27.12     30.25 o 
  -7  -1  15      283.22      264.70     27.87 o 
  -6  -1  15        0.14        0.00    110.45 o 
  -5  -1  15      398.18      422.41     26.12 o 
  -4  -1  15      121.09      118.63     19.28 o 
  -3  -1  15      338.90      295.64     22.24 o 
  -2  -1  15      269.71      272.89     22.12 o 
  -1  -1  15        0.46        7.79     15.17 o 
   0  -1  15        3.65        1.01    121.68 o 
   1  -1  15       42.88       24.81     30.68 o 
   2  -1  15       20.08       40.08     17.24 o 
   3  -1  15       46.64       13.22     46.28 o 
   4  -1  15      130.33      178.48     23.34 o 
   5  -1  15        0.26        0.00    107.27 o 
  -8   0  15       25.69        0.00    112.14 o 
  -7   0  15      354.03      346.21     29.77 o 
  -6   0  15       52.22       26.59     20.01 o 
  -5   0  15       75.44       74.45     16.45 o 
  -4   0  15       28.16        3.05    147.72 o 
  -3   0  15      176.77      205.34     20.81 o 
  -2   0  15        3.22        0.00    108.27 o 
  -1   0  15      630.56      609.78     28.86 o 
   0   0  15      375.47      460.30     24.83 o 
   1   0  15      165.80      207.13     20.90 o 
   2   0  15      421.72      453.75     28.28 o 
   3   0  15       23.61       57.18     18.19 o 
   4   0  15       51.69        0.00    107.44 o 
   5   0  15       33.78        0.00    107.44 o 
  -8   1  15        2.14        0.00    111.63 o 
  -7   1  15      157.72      163.93     25.86 o 
  -6   1  15      143.86      151.96     22.66 o 
  -5   1  15      842.21      811.94     35.56 o 
  -4   1  15        5.94        0.00    110.11 o 
  -3   1  15     1203.92     1294.35     40.82 o 
  -2   1  15      860.69      879.23     33.98 o 
  -1   1  15      283.53      281.00     22.06 o 
   0   1  15      284.54      327.07     23.80 o 
   1   1  15       17.36       12.41     34.11 o 
   2   1  15        8.96       48.06     15.18 o 
   3   1  15      259.00      238.09     26.96 o 
   4   1  15      127.22      138.69     25.52 o 
   5   1  15      203.86      191.59     25.28 o 
  -8   2  15      312.09      260.66     31.14 o 
  -7   2  15      495.30      495.01     33.07 o 
  -6   2  15        4.65       24.58     31.16 o 
  -5   2  15      582.98      643.00     34.81 o 
  -4   2  15      152.96      181.98     20.36 o 
  -3   2  15       15.22        0.00    110.96 o 
  -2   2  15       20.31       21.64     26.39 o 
  -1   2  15      109.75       87.82     18.61 o 
   0   2  15        0.40       12.25     29.06 o 
   1   2  15     1473.01     1711.63     46.94 o 
   2   2  15      496.14      505.16     34.43 o 
   3   2  15       21.99       19.73     20.26 o 
   4   2  15      856.21      927.31     41.11 o 
  -8   3  15       87.82      106.48     24.35 o 
  -7   3  15      196.57      197.77     27.92 o 
  -6   3  15      140.44      142.87     24.55 o 
  -5   3  15       74.99       88.78     20.10 o 
  -4   3  15      176.87      182.59     23.30 o 
  -3   3  15      746.32      856.17     34.19 o 
  -2   3  15       81.08       67.29     18.80 o 
  -1   3  15      365.63      438.18     26.36 o 
   0   3  15      276.85      357.49     28.75 o 
   1   3  15       18.43       24.47     17.57 o 
   2   3  15       14.95       30.84     19.41 o 
   3   3  15        5.53        0.00    108.27 o 
   4   3  15        5.72       34.54     20.87 o 
  -7   4  15      262.70      271.20     28.03 o 
  -6   4  15       83.12       80.95     22.36 o 
  -5   4  15      244.10      266.55     27.78 o 
  -4   4  15       20.21        0.00    109.78 o 
  -3   4  15       40.91       63.25     20.84 o 
  -2   4  15        1.57        9.95     31.54 o 
  -1   4  15      216.09      293.11     25.83 o 
   0   4  15       45.29       48.92     19.52 o 
   1   4  15      635.96      645.88     34.89 o 
   2   4  15       13.45       24.86     26.36 o 
   3   4  15      234.78      224.97     26.89 o 
  -6   5  15      531.60      524.98     36.39 o 
  -5   5  15       76.61       74.84     24.64 o 
  -4   5  15      377.12      395.34     30.91 o 
  -3   5  15      478.66      494.00     31.02 o 
  -2   5  15        1.59        2.63     63.98 o 
  -1   5  15      339.57      372.67     30.44 o 
   0   5  15      102.66      101.96     22.00 o 
   1   5  15       63.12       14.84     54.71 o 
   2   5  15      221.17      169.94     25.88 o 
  -4   6  15       45.74       28.92     20.75 o 
  -3   6  15      165.66      161.90     24.54 o 
  -2   6  15        0.15        0.00    108.44 o 
  -1   6  15        0.12       14.27     18.73 o 
   0   6  15      229.09      236.69     28.80 o 
   1   6  15      339.21      316.08     30.05 o 
  -2  -7  16        0.95       12.17     34.49 o 
  -1  -7  16       33.68        0.00    111.13 o 
  -4  -6  16      124.33      108.12     24.30 o 
  -3  -6  16       56.23       10.02     25.87 o 
  -2  -6  16        6.18        0.00    110.79 o 
  -1  -6  16       64.48       78.52     20.71 o 
   0  -6  16        2.40       11.51     36.40 o 
   1  -6  16        7.00        0.00    110.62 o 
   2  -6  16        0.07        0.00    110.45 o 
  -6  -5  16       76.07      116.54     23.15 o 
  -5  -5  16       42.00       11.43     78.16 o 
  -4  -5  16        0.49       18.44     33.57 o 
  -3  -5  16        7.00       21.64     27.97 o 
  -2  -5  16       53.40       44.35     19.87 o 
  -1  -5  16        0.74       21.69     28.01 o 
   0  -5  16      186.60      227.36     24.29 o 
   1  -5  16      220.66      242.84     27.05 o 
   2  -5  16        0.19        0.00    110.11 o 
   3  -5  16      207.20      289.24     27.59 o 
  -6  -4  16       32.28       34.34     39.09 o 
  -5  -4  16      134.62      176.21     21.84 o 
  -4  -4  16      277.52      321.75     27.47 o 
  -3  -4  16       28.57       64.43     17.39 o 
  -2  -4  16      461.56      441.51     33.61 o 
  -1  -4  16      429.89      475.02     32.15 o 
   0  -4  16       13.06       19.73     18.95 o 
   1  -4  16       96.84      137.23     23.13 o 
   2  -4  16       16.62       29.35     31.53 o 
   3  -4  16        1.18        7.57     70.02 o 
  -7  -3  16       15.12        0.00    109.95 o 
  -6  -3  16      292.25      292.34     29.87 o 
  -5  -3  16        1.11        5.28     38.26 o 
  -4  -3  16      479.02      450.61     31.79 o 
  -3  -3  16       19.33        9.91     44.55 o 
  -2  -3  16        0.97        0.00    108.94 o 
  -1  -3  16       17.16        9.91     44.66 o 
   0  -3  16      144.06      178.48     23.65 o 
   1  -3  16       34.52       20.85     18.81 o 
   2  -3  16      262.34      317.69     28.92 o 
   3  -3  16      266.49      362.88     29.61 o 
   4  -3  16       34.92        0.00    107.10 o 
  -7  -2  16      122.47      122.37     22.84 o 
  -6  -2  16       29.40        7.23     88.56 o 
  -5  -2  16        6.03        0.00    108.77 o 
  -4  -2  16      389.24      350.45     31.01 o 
  -3  -2  16      240.36      171.42     22.88 o 
  -2  -2  16      278.34      319.92     24.76 o 
  -1  -2  16        3.38        0.00    109.27 o 
   0  -2  16      387.25      434.62     29.80 o 
   1  -2  16      179.31      226.67     25.11 o 
   2  -2  16       19.23       20.75     28.12 o 
   3  -2  16       80.36      104.85     21.03 o 
   4  -2  16        5.10        0.00    106.77 o 
  -7  -1  16      143.05      124.13     25.79 o 
  -6  -1  16      184.16      240.37     23.75 o 
  -5  -1  16        5.15       17.01     23.30 o 
  -4  -1  16       10.83        0.00    108.44 o 
  -3  -1  16        6.93       19.08     24.63 o 
  -2  -1  16       93.38       97.32     18.36 o 
  -1  -1  16      179.91      157.32     18.93 o 
   0  -1  16      660.11      664.18     33.04 o 
   1  -1  16       21.47       31.41     17.74 o 
   2  -1  16      660.44      727.30     37.02 o 
   3  -1  16      383.48      403.51     31.22 o 
   4  -1  16       35.69       11.24     22.37 o 
  -7   0  16       29.27       51.42     20.09 o 
  -6   0  16        0.40       18.83     16.59 o 
  -5   0  16      158.67      170.09     22.79 o 
  -4   0  16       51.10       36.84     19.49 o 
  -3   0  16      189.01      206.80     21.86 o 
  -2   0  16     1291.66     1229.86     40.98 o 
  -1   0  16       20.72       47.35     16.39 o 
   0   0  16      913.45      957.96     37.57 o 
   1   0  16       83.83      105.43     21.55 o 
   2   0  16       19.68        0.00    107.27 o 
   3   0  16       16.01       14.27     33.83 o 
   4   0  16       94.08      116.05     21.88 o 
  -7   1  16      498.72      532.81     34.31 o 
  -6   1  16      109.04      145.18     23.10 o 
  -5   1  16      164.83      209.91     24.66 o 
  -4   1  16      543.40      509.76     32.02 o 
  -3   1  16       28.55       55.90     17.81 o 
  -2   1  16       15.11       22.33     24.88 o 
  -1   1  16        2.61        0.00    107.10 o 
   0   1  16       10.44       19.78     27.95 o 
   1   1  16      232.44      313.06     26.50 o 
   2   1  16      480.90      477.00     33.45 o 
   3   1  16       11.88       17.67     19.74 o 
   4   1  16      443.64      436.52     35.32 o 
  -7   2  16       91.04      129.50     21.56 o 
  -6   2  16      101.91      120.37     21.53 o 
  -5   2  16      146.78      146.28     24.43 o 
  -4   2  16        3.31        0.00    110.62 o 
  -3   2  16      123.94      159.60     21.07 o 
  -2   2  16      233.91      227.01     25.81 o 
  -1   2  16      642.41      605.31     34.89 o 
   0   2  16      423.71      436.04     29.61 o 
   1   2  16       36.75       13.68     37.67 o 
   2   2  16      214.68      318.30     27.33 o 
   3   2  16      140.91      202.10     24.68 o 
  -7   3  16       72.15       81.97     23.22 o 
  -6   3  16       27.00       68.03     20.31 o 
  -5   3  16      246.30      202.10     27.90 o 
  -4   3  16       44.57        0.00    111.30 o 
  -3   3  16        7.48        7.05     65.27 o 
  -2   3  16      308.57      325.63     29.28 o 
  -1   3  16        8.56        0.00    108.60 o 
   0   3  16      238.76      270.45     27.43 o 
   1   3  16      262.75      199.68     26.29 o 
   2   3  16       76.87       69.54     22.14 o 
   3   3  16       19.04        0.00    108.44 o 
  -6   4  16       13.87       40.73     21.07 o 
  -5   4  16       45.92        0.00    110.45 o 
  -4   4  16       13.31        0.00    109.78 o 
  -3   4  16      525.15      508.48     32.75 o 
  -2   4  16       47.67       37.54     19.60 o 
  -1   4  16      302.95      353.00     29.84 o 
   0   4  16      755.03      814.85     39.84 o 
   1   4  16       94.73       49.08     24.00 o 
   2   4  16       93.61      108.83     23.67 o 
  -4   5  16      122.06      167.44     26.43 o 
  -3   5  16      123.11       94.10     23.44 o 
  -2   5  16      242.13      233.21     28.59 o 
  -1   5  16        6.86        0.00    108.10 o 
   0   5  16        8.53        0.00    108.77 o 
  -4  -5  17       36.75       76.82     21.88 o 
  -3  -5  17       43.61       23.20     36.67 o 
  -2  -5  17       69.53       63.53     22.97 o 
  -1  -5  17      302.15      321.55     29.91 o 
   0  -5  17       91.80       88.25     24.19 o 
   1  -5  17      126.01      133.40     25.42 o 
  -5  -4  17       95.64      115.32     22.91 o 
  -4  -4  17      154.62      166.85     23.89 o 
  -3  -4  17      134.80      153.92     24.63 o 
  -2  -4  17       27.41       49.64     17.83 o 
  -1  -4  17        3.63        0.00    110.62 o 
   0  -4  17       30.68       22.71     30.71 o 
   1  -4  17       23.08       31.86     20.56 o 
   2  -4  17       39.21       57.61     22.13 o 
  -6  -3  17      108.78      101.73     24.60 o 
  -5  -3  17        5.49        0.00    108.60 o 
  -4  -3  17       23.77       54.55     18.52 o 
  -3  -3  17       85.92       80.13     21.94 o 
  -2  -3  17      164.49      181.83     25.55 o 
  -1  -3  17       92.51      102.08     22.01 o 
   0  -3  17       18.34       38.59     20.16 o 
   1  -3  17      130.74      177.42     24.94 o 
   2  -3  17       16.02        0.00    109.11 o 
  -6  -2  17      207.25      156.04     26.22 o 
  -5  -2  17       40.11       63.53     20.17 o 
  -4  -2  17       14.36        3.55    129.60 o 
  -3  -2  17      285.45      256.64     27.81 o 
  -2  -2  17       20.74        0.00    108.10 o 
  -1  -2  17       45.69       24.41     29.77 o 
   0  -2  17       54.96       32.31     35.73 o 
   1  -2  17       88.80      133.40     23.33 o 
   2  -2  17       35.70       22.38     32.96 o 
   3  -2  17      141.78      141.78     25.40 o 
  -6  -1  17       14.81        0.00    109.11 o 
  -5  -1  17        2.18        0.00    108.44 o 
  -4  -1  17        2.02        0.00    107.94 o 
  -3  -1  17       43.36       30.84     34.09 o 
  -2  -1  17      357.49      353.00     29.63 o 
  -1  -1  17      327.91      314.07     27.55 o 
   0  -1  17      211.56      225.99     25.92 o 
   1  -1  17      401.39      452.78     31.87 o 
   2  -1  17      171.74      153.50     24.32 o 
   3  -1  17       82.51       94.65     22.74 o 
  -6   0  17      163.91      146.28     28.13 o 
  -5   0  17       10.88       19.18     18.48 o 
  -4   0  17      828.25      934.23     41.27 o 
  -3   0  17      152.30      128.72     23.30 o 
  -2   0  17       41.19       50.85     20.55 o 
  -1   0  17      265.81      339.49     26.34 o 
   0   0  17       14.99       28.31     31.63 o 
   1   0  17       48.73      101.73     20.37 o 
   2   0  17       24.63       25.78     33.93 o 
   3   0  17       14.10        7.66     70.82 o 
  -6   1  17      211.03      216.54     28.22 o 
  -5   1  17        8.11       18.54     29.90 o 
  -4   1  17       55.61       59.00     21.09 o 
  -3   1  17        3.16        0.00    107.60 o 
  -2   1  17      500.43      472.80     32.81 o 
  -1   1  17       53.63       52.89     20.46 o 
   0   1  17      435.58      524.20     32.47 o 
   1   1  17      343.36      474.53     32.62 o 
   2   1  17      130.38      129.76     24.94 o 
  -6   2  17      103.96       95.09     25.67 o 
  -5   2  17       93.52      124.38     21.76 o 
  -4   2  17       46.13       48.53     20.31 o 
  -3   2  17       52.89       79.93     19.58 o 
  -2   2  17      371.03      333.87     29.65 o 
  -1   2  17       82.84       95.54     21.85 o 
   0   2  17      123.36      126.29     22.44 o 
   1   2  17       80.78       97.99     21.11 o 
   2   2  17       50.59       32.96     23.25 o 
  -5   3  17       91.77       99.00     23.48 o 
  -4   3  17       32.95        0.00    110.11 o 
  -3   3  17      102.36      155.61     22.79 o 
  -2   3  17      258.86      294.09     28.80 o 
  -1   3  17       55.87       50.20     24.60 o 
   0   3  17      591.62      654.27     38.31 o 
   1   3  17       15.18        7.60     81.60 o 
  -4   4  17      536.13      534.65     36.20 o 
  -3   4  17       88.70       79.83     23.32 o 
  -2   4  17      551.36      636.12     37.49 o 
  -1   4  17      140.66      191.91     29.23 o 
   0   4  17       10.45       31.41     35.10 o 
  -3  -4  18       88.97       57.53     23.58 o 
  -2  -4  18        0.39        0.00    108.60 o 
  -1  -4  18       92.94       83.11     24.51 o 
  -4  -3  18       69.42      138.16     22.14 o 
  -3  -3  18      329.08      321.35     31.12 o 
  -2  -3  18       15.77        0.00    108.10 o 
  -1  -3  18       66.27      117.89     20.08 o 
   0  -3  18        4.29        0.00    110.11 o 
   1  -3  18       64.36       60.14     24.02 o 
  -5  -2  18        6.32       19.08     21.01 o 
  -4  -2  18       74.49       48.45     21.95 o 
  -3  -2  18       58.94       69.82     22.75 o 
  -2  -2  18      101.74       83.31     24.34 o 
  -1  -2  18      212.26      245.85     26.86 o 
   0  -2  18        3.90        3.85     71.23 o 
   1  -2  18      317.74      380.82     33.21 o 
  -5  -1  18       15.94        0.00    107.77 o 
  -4  -1  18      288.18      263.78     30.59 o 
  -3  -1  18      398.83      386.82     30.12 o 
  -2  -1  18       59.04       76.82     19.99 o 
  -1  -1  18      188.12      183.05     26.10 o 
   0  -1  18       48.88       51.42     22.37 o 
   1  -1  18        3.71        0.00    108.94 o 
  -5   0  18      116.59      131.44     22.89 o 
  -4   0  18       46.06       26.36     34.72 o 
  -3   0  18      155.43      172.76     27.44 o 
  -2   0  18       13.59        0.00    106.44 o 
  -1   0  18       45.00       74.64     20.88 o 
   0   0  18      158.60      176.96     24.45 o 
   1   0  18      322.90      398.73     32.17 o 
  -5   1  18        1.20        0.00    108.27 o 
  -4   1  18      144.88      130.66     22.31 o 
  -3   1  18       30.03       14.97     35.53 o 
  -2   1  18       50.80      113.74     19.72 o 
  -1   1  18      323.88      322.77     29.76 o 
   0   1  18       26.13        0.00    107.77 o 
   1   1  18      235.36      249.78     30.48 o 
  -4   2  18       57.23       91.80     22.18 o 
  -3   2  18       22.98       11.59     22.82 o 
  -2   2  18      253.09      273.45     27.77 o 
  -1   2  18        7.01       22.82     18.05 o 
   0   2  18      151.82      176.81     28.66 o 
                                                 
